# Supplementary material for: Adaptation to chronic ER stress enforces pancreatic β-cell plasticity
Source: Nat Commun. 2022 Aug 8;13:4621. doi: 10.1038/s41467-022-32425-7 (PMC9360004; doi:10.1038/s41467-022-32425-7)
Supplement: Supplementary file 5 — Dataset 1 [file 41467_2022_32425_MOESM5_ESM.xlsx]

## Sheet: All-GeneID
Name	0vs1 RNA-up	0vs1 RNA-down	0vs1 tl-up	0vs1 tl-down	Name	0v18 RNA-up	0vs18 RNA-down	0v18 tl-up	0vs18 tl-down	Name	1v18 RNA-up	1v18 RNA-down	1v18 tl-up	1v18 tl-down	Name	0vs1 mRNA	0vs1 RP	0v18 mRNA	0v18 RP	1v18 mRNA	1v18 RP	Name
0610009B22Rik	0	1	0	0	0610009B22Rik	0	0	0	0	0610009B22Rik	0	0	0	0	0610009B22Rik	-0.773721	-0.811607	-0.16056	-0.605055	0.613161	0.206553	0610009B22Rik
0610010K14Rik	0	1	0	0	0610010K14Rik	0	0	0	0	0610010K14Rik	1	0	0	0	0610010K14Rik	-1.02196	-0.608352	-0.36752	0.336462	0.654437	0.944814	0610010K14Rik
0610040J01Rik	0	0	0	0	0610040J01Rik	0	0	0	0	0610040J01Rik	0	0	0	0	0610040J01Rik	-0.322334	0.447337	-0.915907	-0.292238	-0.593573	-0.739575	0610040J01Rik
1110004F10Rik	0	0	0	0	1110004F10Rik	0	0	0	0	1110004F10Rik	0	0	0	0	1110004F10Rik	0.775186	0.209777	1.71523	0.747086	0.940047	0.537308	1110004F10Rik
1110008P14Rik	0	0	0	0	1110008P14Rik	1	0	0	0	1110008P14Rik	1	0	0	0	1110008P14Rik	-0.288171	0.0888561	0.819531	1.19668	1.1077	1.10783	1110008P14Rik
1110032A03Rik	0	0	1	0	1110032A03Rik	0	0	1	0	1110032A03Rik	1	0	0	0	1110032A03Rik	-0.268543	1.02311	1.56702	2.35751	1.83557	1.3344	1110032A03Rik
1110038F14Rik	0	0	0	0	1110038F14Rik	0	0	0	0	1110038F14Rik	1	0	0	0	1110038F14Rik	-0.509724	0.00948903	0.490738	0.921257	1.00046	0.911768	1110038F14Rik
1110051M20Rik	0	0	0	0	1110051M20Rik	1	0	0	0	1110051M20Rik	1	0	0	0	1110051M20Rik	0.201013	0.0199299	0.911832	0.636337	0.710819	0.616407	1110051M20Rik
1110059E24Rik	0	0	0	0	1110059E24Rik	1	0	0	0	1110059E24Rik	0	0	0	0	1110059E24Rik	0.320709	0.50608	0.693955	0.747282	0.373245	0.241202	1110059E24Rik
1110065P20Rik	0	0	0	0	1110065P20Rik	1	0	0	0	1110065P20Rik	1	0	0	0	1110065P20Rik	0.172972	0.295295	1.30877	1.52334	1.1358	1.22805	1110065P20Rik
1190007I07Rik	0	0	1	0	1190007I07Rik	0	0	1	0	1190007I07Rik	1	0	0	0	1190007I07Rik	0.469334	1.55163	1.83808	3.09124	1.36875	1.5396	1190007I07Rik
1500009L16Rik	0	0	0	1	1500009L16Rik	0	0	1	0	1500009L16Rik	0	0	1	0	1500009L16Rik	0.22048	-0.736878	-0.163484	0.819086	-0.383964	1.55596	1500009L16Rik
1600012H06Rik	0	0	0	0	1600012H06Rik	0	0	1	0	1600012H06Rik	0	0	1	0	1600012H06Rik	0.665301	-0.385016	0.725943	1.42069	0.0606418	1.80571	1600012H06Rik
1600014C10Rik	0	0	1	0	1600014C10Rik	1	0	0	0	1600014C10Rik	1	0	0	0	1600014C10Rik	0.16933	1.05707	1.55684	2.10827	1.38751	1.05121	1600014C10Rik
1700017B05Rik	0	0	0	0	1700017B05Rik	0	0	0	0	1700017B05Rik	0	0	0	0	1700017B05Rik	-0.791036	-0.172112	0.182227	-0.540592	0.973263	-0.368481	1700017B05Rik
1700019D03Rik	0	0	1	0	1700019D03Rik	1	0	0	0	1700019D03Rik	0	0	0	0	1700019D03Rik	-0.426302	0.862839	0.649864	1.10186	1.07617	0.239019	1700019D03Rik
1700123O20Rik	0	0	0	0	1700123O20Rik	1	0	0	0	1700123O20Rik	1	0	0	0	1700123O20Rik	-0.0152077	-0.012099	0.96164	0.726717	0.976848	0.738816	1700123O20Rik
1810009A15Rik	0	0	0	0	1810009A15Rik	0	0	1	0	1810009A15Rik	0	0	1	0	1810009A15Rik	0.204774	0.263962	0.695042	1.35812	0.490267	1.09416	1810009A15Rik
1810013L24Rik	0	0	0	0	1810013L24Rik	0	0	0	0	1810013L24Rik	0	0	0	0	1810013L24Rik	0.484795	0.477265	0.860139	0.307061	0.375344	-0.170203	1810013L24Rik
1810030O07Rik	0	0	0	0	1810030O07Rik	0	0	1	0	1810030O07Rik	0	0	1	0	1810030O07Rik	0.882778	0.148767	1.00151	1.78714	0.118733	1.63837	1810030O07Rik
1810037I17Rik	0	0	0	0	1810037I17Rik	0	0	0	0	1810037I17Rik	0	0	0	0	1810037I17Rik	-0.0923609	-0.130493	0.813346	0.384009	0.905707	0.514502	1810037I17Rik
2210016F16Rik	0	0	0	0	2210016F16Rik	0	0	0	0	2210016F16Rik	0	0	0	0	2210016F16Rik	-0.114328	-0.491831	0.44081	0.0562876	0.555137	0.548119	2210016F16Rik
2210016L21Rik	0	0	0	0	2210016L21Rik	0	0	0	0	2210016L21Rik	0	0	0	0	2210016L21Rik	-0.0323527	0.245454	0.168023	0.275643	0.200375	0.0301891	2210016L21Rik
2300009A05Rik	0	0	0	0	2300009A05Rik	0	0	0	0	2300009A05Rik	0	0	0	0	2300009A05Rik	-0.216006	-0.08764	0.00585211	0.507805	0.221858	0.595445	2300009A05Rik
2310009B15Rik	0	0	0	0	2310009B15Rik	1	0	0	0	2310009B15Rik	1	0	0	0	2310009B15Rik	-0.225872	-0.0118745	1.26457	1.35829	1.49044	1.37017	2310009B15Rik
2310011J03Rik	0	0	0	0	2310011J03Rik	1	0	0	0	2310011J03Rik	1	0	0	0	2310011J03Rik	0.292311	-0.0479664	1.32088	1.31864	1.02857	1.36661	2310011J03Rik
2310022A10Rik	0	0	0	0	2310022A10Rik	1	0	0	0	2310022A10Rik	1	0	0	0	2310022A10Rik	0.194416	-0.0221808	0.934893	0.796568	0.740476	0.818749	2310022A10Rik
2310022B05Rik	0	0	0	0	2310022B05Rik	0	0	0	0	2310022B05Rik	0	0	0	0	2310022B05Rik	-0.176237	0.257573	0.00249398	0.111214	0.178731	-0.146359	2310022B05Rik
2310030G06Rik	0	0	0	0	2310030G06Rik	0	0	0	0	2310030G06Rik	0	0	0	0	2310030G06Rik	0.198177	-0.393065	0.321125	0.0330163	0.122947	0.426081	2310030G06Rik
2310033P09Rik	1	0	0	0	2310033P09Rik	0	0	0	0	2310033P09Rik	0	0	0	1	2310033P09Rik	0.716655	1.09908	1.0077	0.314252	0.291046	-0.784829	2310033P09Rik
2310039H08Rik	0	0	0	0	2310039H08Rik	0	0	1	0	2310039H08Rik	0	0	1	0	2310039H08Rik	0.0935535	0.0323095	1.18265	1.80295	1.0891	1.77065	2310039H08Rik
2310061I04Rik	0	0	0	0	2310061I04Rik	0	0	0	0	2310061I04Rik	1	0	0	0	2310061I04Rik	0.145679	-0.524681	0.776541	0.391409	0.630862	0.91609	2310061I04Rik
2410131K14Rik	0	0	0	0	2410131K14Rik	1	0	0	0	2410131K14Rik	1	0	0	0	2410131K14Rik	0.0859004	-0.104087	1.31525	1.1977	1.22935	1.30179	2410131K14Rik
2510002D24Rik	0	0	0	0	2510002D24Rik	1	0	0	0	2510002D24Rik	1	0	0	0	2510002D24Rik	0.545233	0.694338	1.49055	1.4627	0.945314	0.768365	2510002D24Rik
2510009E07Rik	0	0	0	0	2510009E07Rik	0	0	1	0	2510009E07Rik	0	0	0	0	2510009E07Rik	-1.10049	0.542999	-0.828415	0.84203	0.272078	0.299031	2510009E07Rik
2510039O18Rik	0	0	0	0	2510039O18Rik	0	0	1	0	2510039O18Rik	1	0	0	0	2510039O18Rik	-0.302317	0.246331	0.627489	1.33311	0.929806	1.08678	2510039O18Rik
2610001J05Rik	0	0	0	0	2610001J05Rik	0	0	0	0	2610001J05Rik	0	0	0	0	2610001J05Rik	-0.62557	0.519517	0.475717	0.857229	1.10129	0.337711	2610001J05Rik
2610002M06Rik	0	0	0	0	2610002M06Rik	0	0	0	0	2610002M06Rik	0	0	0	0	2610002M06Rik	0.217626	-0.193315	0.837253	0.035973	0.619627	0.229288	2610002M06Rik
2610507B11Rik	0	0	0	0	2610507B11Rik	0	0	1	0	2610507B11Rik	0	0	1	0	2610507B11Rik	-0.0672577	0.0141555	0.254752	1.07808	0.322009	1.06393	2610507B11Rik
2610524H06Rik	0	0	0	0	2610524H06Rik	1	0	0	0	2610524H06Rik	1	0	0	0	2610524H06Rik	-0.115132	0.288693	0.929141	1.16877	1.04427	0.880081	2610524H06Rik
2700062C07Rik	0	0	0	0	2700062C07Rik	0	0	0	0	2700062C07Rik	0	0	0	0	2700062C07Rik	-0.0125854	0.488951	0.609169	0.22888	0.621754	-0.260071	2700062C07Rik
2700081O15Rik	0	0	0	0	2700081O15Rik	0	0	0	0	2700081O15Rik	0	0	0	0	2700081O15Rik	-0.322031	-0.0626399	0.65188	0.339326	0.973911	0.401966	2700081O15Rik
2810004N23Rik	0	0	1	0	2810004N23Rik	0	0	1	0	2810004N23Rik	1	0	0	0	2810004N23Rik	-0.394547	0.63391	0.811869	1.45181	1.20642	0.817902	2810004N23Rik
2900026A02Rik	0	0	0	0	2900026A02Rik	0	0	0	0	2900026A02Rik	0	0	0	1	2900026A02Rik	-0.250925	-0.0792148	-0.4334	-0.893202	-0.182476	-0.813988	2900026A02Rik
3110040N11Rik	0	0	0	0	3110040N11Rik	0	0	1	0	3110040N11Rik	0	0	1	0	3110040N11Rik	-0.168533	-0.440641	0.178138	0.881582	0.346671	1.32222	3110040N11Rik
3110082I17Rik	0	0	0	0	3110082I17Rik	0	0	0	0	3110082I17Rik	0	0	0	0	3110082I17Rik	0.00303474	-0.062903	0.78652	0.165943	0.783485	0.228846	3110082I17Rik
4833439L19Rik	0	0	0	1	4833439L19Rik	0	0	0	0	4833439L19Rik	0	0	1	0	4833439L19Rik	-0.055319	-1.95069	0.396496	0.43695	0.451815	2.38764	4833439L19Rik
4930430F08Rik	0	0	0	0	4930430F08Rik	0	0	1	0	4930430F08Rik	0	0	1	0	4930430F08Rik	-0.847351	-0.210092	-0.693508	0.912916	0.153842	1.12301	4930430F08Rik
4930579G24Rik	0	0	1	0	4930579G24Rik	0	0	0	0	4930579G24Rik	0	0	0	0	4930579G24Rik	-0.481695	0.874892	-0.80407	0.339776	-0.322374	-0.535115	4930579G24Rik
4931428F04Rik	0	0	1	0	4931428F04Rik	0	0	0	0	4931428F04Rik	0	0	0	0	4931428F04Rik	-0.135683	0.654977	0.238102	0.542047	0.373785	-0.11293	4931428F04Rik
4933434E20Rik	0	0	0	1	4933434E20Rik	0	0	0	0	4933434E20Rik	0	0	0	0	4933434E20Rik	0.043512	-1.0389	0.503927	-0.278906	0.460415	0.759996	4933434E20Rik
5031439G07Rik	0	0	1	0	5031439G07Rik	0	0	0	0	5031439G07Rik	0	0	0	0	5031439G07Rik	-0.278789	0.672198	-0.604388	0.332138	-0.325599	-0.34006	5031439G07Rik
5330417C22Rik	0	0	0	0	5330417C22Rik	0	0	0	1	5330417C22Rik	0	0	0	0	5330417C22Rik	-0.25217	-0.6134	0.0223878	-0.926156	0.274558	-0.312756	5330417C22Rik
5730409E04Rik	0	0	1	0	5730409E04Rik	0	0	1	0	5730409E04Rik	0	0	0	0	5730409E04Rik	0.213001	1.18616	0.282056	1.40411	0.0690546	0.217951	5730409E04Rik
5730455P16Rik	0	0	1	0	5730455P16Rik	0	0	1	0	5730455P16Rik	0	0	0	0	5730455P16Rik	-0.777472	1.33937	-0.121454	1.34894	0.656018	0.00956318	5730455P16Rik
6430548M08Rik	0	0	1	0	6430548M08Rik	1	0	0	0	6430548M08Rik	0	0	0	0	6430548M08Rik	-0.194349	0.912565	0.957881	0.664052	1.15223	-0.248513	6430548M08Rik
9130019O22Rik	0	0	0	0	9130019O22Rik	0	0	0	0	9130019O22Rik	0	0	0	0	9130019O22Rik	-0.0834805	0.085478	0.609883	0.423837	0.693364	0.338359	9130019O22Rik
9130023H24Rik	0	0	0	0	9130023H24Rik	0	0	0	0	9130023H24Rik	0	0	0	0	9130023H24Rik	-0.350761	-0.268135	0.112511	0.349012	0.463272	0.617147	9130023H24Rik
9130401M01Rik	0	0	0	0	9130401M01Rik	0	0	1	0	9130401M01Rik	1	0	0	0	9130401M01Rik	-0.409986	0.234205	0.890199	2.03672	1.30018	1.80251	9130401M01Rik
9330182L06Rik	0	0	0	0	9330182L06Rik	0	0	0	0	9330182L06Rik	0	0	0	0	9330182L06Rik	-0.779158	-0.20867	-1.92999	-0.676868	-1.15083	-0.468197	9330182L06Rik
9530068E07Rik	0	0	0	0	9530068E07Rik	0	0	0	0	9530068E07Rik	0	0	0	0	9530068E07Rik	-0.230165	0.0445313	0.197259	0.0466334	0.427424	0.00210214	9530068E07Rik
A430005L14Rik	0	0	0	0	A430005L14Rik	0	0	0	0	A430005L14Rik	0	0	0	0	A430005L14Rik	0.455653	0.605727	1.4975	0.883648	1.04185	0.277921	A430005L14Rik
A430057M04Rik	0	0	1	0	A430057M04Rik	0	0	1	0	A430057M04Rik	0	0	0	0	A430057M04Rik	-0.347693	1.20008	0.247991	1.0452	0.595684	-0.154877	A430057M04Rik
A830010M20Rik	0	0	1	0	A830010M20Rik	0	1	0	0	A830010M20Rik	0	1	0	0	A830010M20Rik	-0.298552	0.80189	-1.21499	-0.712538	-0.916434	-1.51443	A830010M20Rik
A930007A09Rik	0	0	0	1	A930007A09Rik	0	0	0	0	A930007A09Rik	0	0	0	0	A930007A09Rik	0.449291	-0.883049	0.516041	-0.399428	0.0667495	0.483621	A930007A09Rik
Aaas	0	0	0	0	Aaas	0	0	0	0	Aaas	1	0	0	0	Aaas	-0.0563196	-0.231966	0.859549	0.44117	0.915868	0.673136	Aaas
Aacs	0	0	0	0	Aacs	0	0	0	0	Aacs	0	0	0	0	Aacs	0.294936	0.138839	1.1368	0.321404	0.841865	0.182565	Aacs
Aak1	0	0	1	0	Aak1	0	0	1	0	Aak1	0	0	0	0	Aak1	-0.411398	1.09603	-1.08201	0.878156	-0.670613	-0.217873	Aak1
Aamp	0	0	0	0	Aamp	1	0	0	0	Aamp	1	0	0	0	Aamp	0.16658	0.567248	1.34804	1.44779	1.18146	0.880543	Aamp
Aar2	0	0	0	0	Aar2	0	0	0	0	Aar2	0	0	0	0	Aar2	-0.447724	0.304125	0.0167246	0.295031	0.464448	-0.00909371	Aar2
Aard	0	0	0	0	Aard	0	1	0	0	Aard	0	1	0	0	Aard	-0.0471763	0.212598	-1.20972	-1.19364	-1.16255	-1.40624	Aard
Aars	0	0	0	0	Aars	0	0	0	0	Aars	1	0	0	0	Aars	0.314599	0.025077	1.568	0.887494	1.2534	0.862417	Aars
Aars2	0	0	0	1	Aars2	0	0	0	0	Aars2	0	0	0	0	Aars2	-0.0935063	-0.879635	-0.163496	-0.435761	-0.0699896	0.443874	Aars2
Aarsd1	0	0	0	0	Aarsd1	0	0	0	0	Aarsd1	0	0	0	0	Aarsd1	0.00679316	-0.150694	0.746812	0.373014	0.740019	0.523708	Aarsd1
Aasdhppt	0	0	0	0	Aasdhppt	0	0	0	0	Aasdhppt	0	0	0	0	Aasdhppt	-0.270903	-0.0507123	0.780097	-0.405735	1.051	-0.355022	Aasdhppt
Abat	0	0	0	0	Abat	0	1	0	0	Abat	0	1	0	0	Abat	0.0366208	0.424678	-1.48176	-1.63696	-1.51838	-2.06164	Abat
Abca1	0	0	0	1	Abca1	0	1	0	0	Abca1	0	0	0	0	Abca1	-0.0427688	-0.696443	-1.85622	-1.71075	-1.81345	-1.01431	Abca1
Abca2	0	1	0	0	Abca2	0	1	0	0	Abca2	0	0	0	0	Abca2	-1.41317	-1.2202	-1.13611	-1.06491	0.277061	0.155286	Abca2
Abca3	0	1	0	0	Abca3	0	0	0	1	Abca3	0	0	0	0	Abca3	-0.680922	-0.626007	0.0894804	-0.937022	0.770403	-0.311015	Abca3
Abca5	0	0	0	1	Abca5	0	0	0	0	Abca5	0	0	0	0	Abca5	-0.167013	-0.884771	-0.415425	-0.429265	-0.248412	0.455506	Abca5
Abca7	0	0	0	0	Abca7	0	1	0	0	Abca7	0	0	0	0	Abca7	-0.123507	-0.114463	-0.701127	-1.20253	-0.57762	-1.08807	Abca7
Abcb10	0	0	0	0	Abcb10	0	0	0	0	Abcb10	0	0	0	0	Abcb10	-0.208414	0.114705	-0.236406	0.295098	-0.0279911	0.180393	Abcb10
Abcb6	0	0	0	0	Abcb6	1	0	0	0	Abcb6	1	0	0	0	Abcb6	-0.242644	-0.159172	1.09049	1.01598	1.33313	1.17515	Abcb6
Abcb7	0	0	0	0	Abcb7	0	0	0	0	Abcb7	0	0	0	0	Abcb7	-0.25328	-0.0829635	-0.135131	-0.682508	0.118149	-0.599545	Abcb7
Abcb8	0	0	0	0	Abcb8	0	0	0	1	Abcb8	0	0	0	1	Abcb8	-0.184365	0.174675	0.366148	-0.752484	0.550513	-0.927159	Abcb8
Abcb9	0	0	0	0	Abcb9	0	0	0	0	Abcb9	0	0	0	0	Abcb9	-0.508383	0.158249	-0.0726037	-0.144248	0.43578	-0.302497	Abcb9
Abcc1	0	0	0	1	Abcc1	0	0	0	0	Abcc1	1	0	0	0	Abcc1	0.00275869	-0.754687	1.15279	0.530408	1.15003	1.2851	Abcc1
Abcc10	0	0	0	0	Abcc10	0	0	1	0	Abcc10	1	0	0	0	Abcc10	-0.20055	0.503666	1.57443	2.47988	1.77498	1.97622	Abcc10
Abcc4	0	0	0	0	Abcc4	0	0	1	0	Abcc4	0	0	1	0	Abcc4	-0.596028	0.438865	1.46271	3.31605	2.05873	2.87718	Abcc4
Abcc8	0	0	0	0	Abcc8	0	0	0	1	Abcc8	0	1	0	0	Abcc8	-0.274372	-0.55781	-1.12525	-1.72753	-0.850875	-1.16972	Abcc8
Abcd1	0	0	0	0	Abcd1	0	0	0	0	Abcd1	0	0	0	0	Abcd1	-0.0680399	0.31301	0.356893	-0.278868	0.424933	-0.591878	Abcd1
Abcd3	0	0	0	0	Abcd3	0	1	0	0	Abcd3	0	1	0	0	Abcd3	-0.345408	0.00608026	-1.30688	-0.708291	-0.961476	-0.714371	Abcd3
Abce1	0	0	0	0	Abce1	0	0	0	0	Abce1	0	0	0	0	Abce1	-1.33456	0.175922	-0.755303	0.383643	0.579256	0.207722	Abce1
Abcf1	0	0	0	0	Abcf1	0	0	0	0	Abcf1	0	0	0	0	Abcf1	-0.255176	-0.23246	0.0598922	-0.0281054	0.315069	0.204354	Abcf1
Abcf2	0	0	0	0	Abcf2	0	0	0	0	Abcf2	0	0	0	0	Abcf2	0.301501	0.00643139	1.15552	0.337871	0.854024	0.33144	Abcf2
Abcf3	0	0	0	0	Abcf3	0	0	0	0	Abcf3	0	0	0	0	Abcf3	0.204234	0.237602	1.42938	0.42568	1.22515	0.188077	Abcf3
Abcg1	0	0	0	0	Abcg1	0	0	0	0	Abcg1	0	0	0	0	Abcg1	0.158152	-0.266508	-0.344696	-0.847168	-0.502848	-0.58066	Abcg1
Abhd12	0	0	0	0	Abhd12	0	0	0	0	Abhd12	1	0	0	0	Abhd12	-0.592846	-0.838402	0.265919	-0.155619	0.858765	0.682782	Abhd12
Abhd13	0	0	0	0	Abhd13	0	0	0	0	Abhd13	0	0	0	0	Abhd13	0.518477	-0.06135	0.807536	0.343666	0.289059	0.405016	Abhd13
Abhd14b	0	0	0	0	Abhd14b	0	0	0	0	Abhd14b	0	0	0	0	Abhd14b	-0.427737	0.054067	-0.215587	0.510384	0.21215	0.456317	Abhd14b
Abhd15	0	0	0	0	Abhd15	0	0	0	0	Abhd15	0	0	0	0	Abhd15	-0.0255055	0.342199	-0.175629	0.515101	-0.150123	0.172902	Abhd15
Abhd16a	0	0	0	0	Abhd16a	0	0	0	0	Abhd16a	0	0	0	0	Abhd16a	-0.467645	-0.671296	0.317817	-0.272137	0.785462	0.399159	Abhd16a
Abhd17a	0	0	0	0	Abhd17a	0	0	0	0	Abhd17a	0	0	0	0	Abhd17a	-0.0367696	0.387672	0.348307	0.680663	0.385076	0.292991	Abhd17a
Abhd17b	0	0	0	0	Abhd17b	0	0	0	0	Abhd17b	0	0	0	0	Abhd17b	-1.09379	-0.393979	-2.02284	-0.0741054	-0.929044	0.319873	Abhd17b
Abhd17c	0	0	0	0	Abhd17c	1	0	0	0	Abhd17c	0	0	0	0	Abhd17c	-0.179516	0.263505	0.861956	0.820689	1.04147	0.557185	Abhd17c
Abhd2	0	0	0	0	Abhd2	0	0	0	0	Abhd2	0	0	0	0	Abhd2	-0.0576171	-0.319727	-0.552113	-0.640897	-0.494496	-0.321171	Abhd2
Abhd4	0	0	0	1	Abhd4	0	0	0	1	Abhd4	0	0	0	0	Abhd4	0.169221	-1.24915	0.440058	-0.945311	0.270837	0.303834	Abhd4
Abhd6	0	0	0	0	Abhd6	1	0	0	0	Abhd6	0	0	0	0	Abhd6	0.126994	0.469	1.33168	0.74264	1.20468	0.273639	Abhd6
Abhd8	0	0	0	0	Abhd8	0	0	0	0	Abhd8	0	0	0	0	Abhd8	-0.359119	0.557354	-0.53997	0.158309	-0.180851	-0.399045	Abhd8
Abi1	0	0	0	0	Abi1	0	0	1	0	Abi1	0	0	0	0	Abi1	-1.71255	0.0377188	-0.169423	0.980188	1.54313	0.942469	Abi1
Abl1	0	0	0	0	Abl1	0	0	0	0	Abl1	0	0	0	0	Abl1	1.19557	0.39869	1.01637	0.384841	-0.179199	-0.0138488	Abl1
Abr	0	0	0	0	Abr	0	0	1	0	Abr	0	0	0	0	Abr	-0.432597	0.206656	-0.181113	0.7323	0.251484	0.525644	Abr
Abracl	0	0	0	0	Abracl	0	0	0	0	Abracl	0	0	0	0	Abracl	-0.475775	-1.02791	0.0371429	0.0109148	0.512918	1.03882	Abracl
Abraxas2	0	0	0	0	Abraxas2	0	0	1	0	Abraxas2	0	0	0	0	Abraxas2	-0.815949	0.369791	-0.331131	1.44333	0.484818	1.07354	Abraxas2
Abt1	0	0	0	0	Abt1	0	0	0	0	Abt1	0	0	0	0	Abt1	0.0836712	0.415661	0.688308	0.315028	0.604637	-0.100633	Abt1
Acaa1a	0	0	0	0	Acaa1a	0	0	1	0	Acaa1a	1	0	0	0	Acaa1a	-0.630434	0.0499514	0.752072	1.42278	1.38251	1.37283	Acaa1a
Acaa1b	0	0	0	0	Acaa1b	0	0	0	0	Acaa1b	1	0	0	0	Acaa1b	-0.243268	0.114681	0.433676	1.00932	0.676944	0.894634	Acaa1b
Acaca	0	0	0	1	Acaca	0	0	0	1	Acaca	0	0	0	0	Acaca	0.423219	-0.692191	0.0699688	-0.92853	-0.35325	-0.236339	Acaca
Acad11	0	0	0	0	Acad11	0	0	0	0	Acad11	0	0	0	0	Acad11	-0.364041	-0.0186423	0.179639	0.597058	0.54368	0.6157	Acad11
Acad9	0	0	0	0	Acad9	0	0	0	0	Acad9	0	0	0	0	Acad9	-0.59822	-0.333156	-0.453609	0.00896502	0.14461	0.342121	Acad9
Acadl	0	0	0	0	Acadl	0	0	0	0	Acadl	0	0	0	1	Acadl	-0.204985	0.140461	0.0383187	-0.579409	0.243303	-0.71987	Acadl
Acadm	0	0	0	0	Acadm	0	0	0	0	Acadm	0	0	0	0	Acadm	0.342493	-0.059375	0.498316	-0.176983	0.155822	-0.117608	Acadm
Acads	0	0	0	0	Acads	0	0	0	0	Acads	0	0	0	0	Acads	0.406923	0.15574	0.523591	0.267205	0.116668	0.111465	Acads
Acadsb	0	0	0	0	Acadsb	0	0	0	0	Acadsb	0	0	0	0	Acadsb	-0.424217	-0.347958	-0.816163	-0.531274	-0.391946	-0.183316	Acadsb
Acadvl	0	0	0	0	Acadvl	0	0	0	0	Acadvl	0	0	0	0	Acadvl	-0.131092	0.49971	0.510633	0.275398	0.641725	-0.224312	Acadvl
Acap3	0	0	1	0	Acap3	0	0	0	0	Acap3	0	0	0	0	Acap3	0.0761158	0.784464	0.246538	0.775086	0.170422	-0.0093782	Acap3
Acat1	0	0	0	0	Acat1	0	0	0	0	Acat1	0	0	0	0	Acat1	-0.207701	-0.227289	-0.317971	-0.647033	-0.110269	-0.419743	Acat1
Acat2	0	0	0	0	Acat2	0	0	0	0	Acat2	0	0	0	0	Acat2	0.0206161	0.507368	0.638072	0.519733	0.617456	0.0123645	Acat2
Acat3	0	0	0	0	Acat3	0	0	0	0	Acat3	0	0	0	0	Acat3	-0.184454	-0.356094	0.392895	0.183861	0.577349	0.539954	Acat3
Acbd3	0	0	0	0	Acbd3	1	0	0	0	Acbd3	0	0	0	0	Acbd3	0.373661	-0.0758498	0.894798	0.927586	0.521137	1.00344	Acbd3
Acbd6	0	0	0	0	Acbd6	1	0	0	0	Acbd6	0	0	0	0	Acbd6	0.516252	0.339044	1.14429	0.913328	0.62804	0.574285	Acbd6
Acd	0	0	0	0	Acd	1	0	0	0	Acd	1	0	0	0	Acd	-0.0401216	0.312265	1.09988	1.06921	1.14	0.756942	Acd
Acin1	0	0	1	0	Acin1	0	0	0	0	Acin1	0	0	0	0	Acin1	-0.35648	0.746814	0.30514	0.291216	0.66162	-0.455598	Acin1
Acly	0	0	0	0	Acly	0	1	0	0	Acly	0	1	0	0	Acly	-0.105727	0.0435148	-1.00186	-1.05326	-0.896131	-1.09677	Acly
Aco1	0	0	0	0	Aco1	0	0	0	0	Aco1	0	0	0	0	Aco1	0.411042	-0.175955	1.18639	0.0183706	0.775345	0.194326	Aco1
Aco2	0	0	0	0	Aco2	0	0	0	0	Aco2	0	0	0	0	Aco2	0.0103311	0.0843946	0.125242	0.0893452	0.114911	0.00495062	Aco2
Acot11	0	0	0	0	Acot11	0	0	0	0	Acot11	1	0	0	0	Acot11	-0.0773919	-0.557012	0.919732	0.0442008	0.997124	0.601213	Acot11
Acot13	0	0	0	0	Acot13	0	1	0	0	Acot13	0	0	0	0	Acot13	0.144887	-0.501239	-0.606428	-0.935104	-0.751316	-0.433865	Acot13
Acot2	0	0	0	0	Acot2	1	0	0	0	Acot2	1	0	0	0	Acot2	0.27165	0.663084	2.1062	2.36849	1.83455	1.70541	Acot2
Acot8	0	0	0	1	Acot8	0	0	0	0	Acot8	1	0	0	0	Acot8	0.328996	-0.692784	1.50072	0.654706	1.17173	1.34749	Acot8
Acox1	0	0	0	0	Acox1	0	1	0	0	Acox1	0	0	0	0	Acox1	-0.199362	-0.051754	-0.602181	-0.614516	-0.402819	-0.562762	Acox1
Acp1	0	0	0	0	Acp1	1	0	0	0	Acp1	1	0	0	0	Acp1	0.34351	0.567168	0.974854	1.25674	0.631344	0.689577	Acp1
Acp2	0	0	0	0	Acp2	0	0	1	0	Acp2	0	0	0	0	Acp2	-0.120429	0.37215	0.378579	1.11458	0.499008	0.742429	Acp2
Acp6	0	0	0	0	Acp6	0	0	0	0	Acp6	0	0	0	0	Acp6	0.264519	0.34873	1.6008	0.820202	1.33628	0.471472	Acp6
Acsl3	0	0	0	0	Acsl3	0	0	1	0	Acsl3	0	0	1	0	Acsl3	0.113099	0.16919	0.00119028	0.980579	-0.111909	0.811389	Acsl3
Acsl4	0	0	0	0	Acsl4	0	0	1	0	Acsl4	1	0	0	0	Acsl4	-0.526969	0.0647364	0.113433	0.995652	0.640402	0.930915	Acsl4
Acsl5	0	0	0	0	Acsl5	1	0	0	0	Acsl5	0	0	1	0	Acsl5	-0.0667038	-0.183065	0.729503	1.23458	0.796207	1.41764	Acsl5
Acss2	0	0	0	0	Acss2	0	0	0	0	Acss2	0	0	0	0	Acss2	-0.0819681	-0.297238	0.79868	0.0220125	0.880648	0.319251	Acss2
Acta1	0	0	0	0	Acta1	0	0	0	0	Acta1	0	1	0	0	Acta1	0.271022	0.406057	-0.964896	-0.339655	-1.23592	-0.745712	Acta1
Acta2	0	0	0	0	Acta2	0	0	0	1	Acta2	0	1	0	0	Acta2	0.482713	0.0139048	-0.742905	-1.73693	-1.22562	-1.75084	Acta2
Actb	0	0	0	0	Actb	0	1	0	0	Actb	0	1	0	0	Actb	0.137482	0.204613	-0.687422	-0.852615	-0.824904	-1.05723	Actb
Actg1	0	0	0	0	Actg1	0	1	0	0	Actg1	0	1	0	0	Actg1	0.170518	0.296412	-1.5418	-1.74927	-1.71232	-2.04568	Actg1
Actl6a	0	0	0	0	Actl6a	0	0	0	0	Actl6a	0	0	0	0	Actl6a	-0.172943	-0.265054	0.78274	0.114982	0.955683	0.380036	Actl6a
Actn1	0	0	0	0	Actn1	0	0	0	0	Actn1	0	0	0	0	Actn1	-0.0146234	0.0647132	-0.464978	-0.50493	-0.450355	-0.569643	Actn1
Actn4	0	0	0	0	Actn4	0	0	0	0	Actn4	0	0	0	0	Actn4	0.332277	-0.00791543	0.214538	-0.470369	-0.117738	-0.462453	Actn4
Actr10	0	0	0	0	Actr10	0	0	0	0	Actr10	0	0	0	0	Actr10	-0.011944	-0.54504	0.816999	-0.215851	0.828943	0.329189	Actr10
Actr1a	0	0	0	0	Actr1a	0	0	0	0	Actr1a	0	0	0	0	Actr1a	-0.0441898	0.176493	0.587376	0.619854	0.631565	0.443361	Actr1a
Actr1b	0	0	0	0	Actr1b	0	0	0	0	Actr1b	0	0	0	0	Actr1b	-0.0354092	-0.0887165	0.901455	0.240888	0.936864	0.329605	Actr1b
Actr2	0	0	0	0	Actr2	0	0	0	0	Actr2	0	0	0	0	Actr2	0.0405	-0.0193219	-0.262511	0.130025	-0.303011	0.149347	Actr2
Actr3	0	0	0	0	Actr3	0	0	0	0	Actr3	0	0	0	0	Actr3	-0.580353	-0.153306	0.28047	0.0583376	0.860823	0.211644	Actr3
Acvr2a	0	0	0	0	Acvr2a	0	0	0	0	Acvr2a	0	0	0	0	Acvr2a	-0.65292	-0.18231	-0.63186	0.135704	0.02106	0.318013	Acvr2a
Acyp1	0	0	0	0	Acyp1	0	0	0	0	Acyp1	0	0	0	0	Acyp1	0.610157	-0.193454	0.575141	0.382458	-0.0350165	0.575912	Acyp1
Adam10	0	0	0	0	Adam10	0	0	0	0	Adam10	0	0	0	0	Adam10	-0.0894595	-0.611007	-0.594822	-0.790086	-0.505363	-0.179079	Adam10
Adam15	0	0	0	0	Adam15	0	0	0	0	Adam15	0	0	0	0	Adam15	-0.450485	-0.19112	-0.216991	0.242059	0.233493	0.433179	Adam15
Adam22	0	0	0	0	Adam22	0	0	0	0	Adam22	0	0	0	0	Adam22	-0.698874	-0.582835	-1.5882	-0.145695	-0.889321	0.43714	Adam22
Adam9	0	1	0	0	Adam9	0	0	0	0	Adam9	0	0	1	0	Adam9	-0.640437	-0.650519	-0.977418	0.25873	-0.336981	0.909249	Adam9
Adar	0	0	0	0	Adar	1	0	0	0	Adar	0	0	0	0	Adar	0.253411	0.760497	1.14541	0.998864	0.892002	0.238367	Adar
Adat3	0	0	1	0	Adat3	0	0	1	0	Adat3	0	0	0	0	Adat3	-0.151178	1.43052	0.689815	1.43526	0.840993	0.00474062	Adat3
Adck2	0	0	0	0	Adck2	1	0	0	0	Adck2	1	0	0	0	Adck2	-0.272301	0.0760556	0.843085	1.36988	1.11539	1.29383	Adck2
Adck5	0	0	1	0	Adck5	0	0	0	0	Adck5	0	0	0	1	Adck5	0.378723	1.1205	0.35365	0.466547	-0.0250736	-0.653957	Adck5
Adcy9	0	0	0	0	Adcy9	0	0	0	0	Adcy9	0	1	0	0	Adcy9	0.461933	0.105857	-0.279967	-0.86842	-0.7419	-0.974277	Adcy9
Add3	0	0	0	0	Add3	0	0	0	0	Add3	0	1	0	0	Add3	-0.843164	0.248533	-2.17259	-0.899238	-1.32942	-1.14777	Add3
Adgra3	0	0	0	0	Adgra3	0	0	0	0	Adgra3	0	0	0	0	Adgra3	-0.658502	-0.528411	0.231817	-0.374398	0.890319	0.154013	Adgra3
Adgrg1	0	0	0	0	Adgrg1	0	0	0	0	Adgrg1	0	0	0	0	Adgrg1	-0.272864	0.0406127	0.260874	0.599203	0.533738	0.55859	Adgrg1
Adgrl1	0	0	0	0	Adgrl1	0	0	0	0	Adgrl1	0	0	0	0	Adgrl1	-0.339671	0.141696	-1.17097	-0.420951	-0.831296	-0.562647	Adgrl1
Adh1	0	0	0	0	Adh1	0	1	0	0	Adh1	0	1	0	0	Adh1	0.318182	-0.24025	-1.30088	-1.86514	-1.61907	-1.62489	Adh1
Adh5	0	0	0	0	Adh5	0	0	0	0	Adh5	0	0	0	0	Adh5	-0.182174	-0.19101	0.561822	-0.00494372	0.743997	0.186066	Adh5
Adi1	0	0	0	0	Adi1	0	0	0	0	Adi1	0	0	0	0	Adi1	-0.131199	0.315602	-0.288597	-0.177913	-0.157397	-0.493516	Adi1
Adipor1	0	0	0	0	Adipor1	0	0	0	0	Adipor1	1	0	0	0	Adipor1	-0.45631	-0.656278	0.177192	0.326564	0.633502	0.982841	Adipor1
Adipor2	0	0	0	0	Adipor2	0	0	0	0	Adipor2	0	0	0	0	Adipor2	-0.528011	-0.15682	0.75153	0.211314	1.27954	0.368134	Adipor2
Adk	0	0	0	0	Adk	0	0	0	0	Adk	0	0	0	0	Adk	0.268135	-0.234215	0.0362569	-0.595774	-0.231878	-0.361559	Adk
Adm2	1	0	0	0	Adm2	1	0	0	0	Adm2	1	0	0	0	Adm2	1.16099	1.37243	4.61017	5.04683	3.44918	3.6744	Adm2
Adnp	0	0	1	0	Adnp	0	0	1	0	Adnp	0	0	0	0	Adnp	-0.303702	0.885442	-1.09122	0.764943	-0.787519	-0.120498	Adnp
Adnp2	0	0	0	0	Adnp2	0	0	1	0	Adnp2	0	0	0	0	Adnp2	0.0185876	0.378761	-0.375283	0.929724	-0.393871	0.550964	Adnp2
Ado	0	0	1	0	Ado	0	0	0	0	Ado	0	0	0	0	Ado	-0.26937	0.866403	0.0322519	0.573132	0.301622	-0.293271	Ado
Adpgk	0	0	1	0	Adpgk	1	0	0	0	Adpgk	0	0	0	0	Adpgk	-0.249591	0.762802	1.57263	1.49421	1.82222	0.73141	Adpgk
Adprh	0	0	0	0	Adprh	0	0	0	0	Adprh	0	0	0	0	Adprh	-0.501371	-0.653405	0.294928	-0.345772	0.796299	0.307632	Adprh
Adprhl2	0	0	1	0	Adprhl2	1	0	0	0	Adprhl2	0	0	0	0	Adprhl2	0.0172981	0.622413	1.06727	0.896481	1.04997	0.274068	Adprhl2
Adprm	0	0	1	0	Adprm	1	0	0	0	Adprm	0	0	0	0	Adprm	0.680388	1.30809	0.848266	1.38943	0.167878	0.0813388	Adprm
Adra2a	0	0	0	0	Adra2a	0	0	0	0	Adra2a	0	0	0	0	Adra2a	0.0178381	0.0978214	0.678083	0.564654	0.660245	0.466833	Adra2a
Adrm1	0	0	0	0	Adrm1	0	0	0	0	Adrm1	0	0	0	0	Adrm1	0.118066	0.154366	1.13749	0.544886	1.01942	0.39052	Adrm1
Adsl	0	0	0	0	Adsl	0	0	0	0	Adsl	1	0	0	0	Adsl	-0.0359779	-0.269819	1.40117	0.791106	1.43715	1.06092	Adsl
Adss	0	0	0	0	Adss	0	0	0	0	Adss	0	0	0	0	Adss	-0.647008	-0.00865995	-0.200658	-0.369481	0.44635	-0.360821	Adss
Aebp2	0	0	0	0	Aebp2	0	0	0	0	Aebp2	0	0	0	0	Aebp2	-0.0344328	-0.113712	-0.744665	0.455736	-0.710232	0.569448	Aebp2
Aen	0	0	0	0	Aen	1	0	0	0	Aen	1	0	0	0	Aen	0.286718	-0.0240061	2.03092	1.81556	1.7442	1.83957	Aen
Afap1	0	0	0	0	Afap1	0	1	0	0	Afap1	0	0	0	1	Afap1	-1.49007	0.530877	-0.835069	-0.64124	0.655005	-1.17212	Afap1
Aff1	0	0	0	0	Aff1	0	0	1	0	Aff1	0	0	0	0	Aff1	-0.468411	0.464446	-0.0455044	1.14209	0.422907	0.677643	Aff1
Aff4	0	0	0	0	Aff4	0	0	0	0	Aff4	0	0	0	0	Aff4	-0.516215	-0.211483	-1.04626	-0.191826	-0.530042	0.0196575	Aff4
Afg3l1	0	0	0	0	Afg3l1	1	0	0	0	Afg3l1	1	0	0	0	Afg3l1	-0.137007	-0.283204	0.734127	0.721857	0.871134	1.00506	Afg3l1
Afg3l2	0	0	0	0	Afg3l2	0	0	0	0	Afg3l2	0	0	0	0	Afg3l2	-0.0980374	-0.210985	0.221458	0.126553	0.319496	0.337538	Afg3l2
Aftph	0	0	0	1	Aftph	0	0	0	0	Aftph	0	0	1	0	Aftph	1.24013	-0.72963	0.815395	0.155249	-0.424736	0.884879	Aftph
Aga	0	0	0	0	Aga	0	0	0	0	Aga	0	0	0	0	Aga	-0.260025	-0.405546	-0.519558	-0.914999	-0.259533	-0.509453	Aga
Agap1	0	0	1	0	Agap1	0	0	1	0	Agap1	0	0	0	0	Agap1	-0.57171	0.607427	0.128133	0.939606	0.699842	0.332179	Agap1
Agap3	0	0	0	0	Agap3	0	0	1	0	Agap3	0	0	1	0	Agap3	-0.458037	0.425171	0.167978	1.72987	0.626015	1.30469	Agap3
Agfg1	0	0	0	0	Agfg1	0	0	0	0	Agfg1	0	0	0	0	Agfg1	0.788759	-0.0272658	0.334423	-0.374865	-0.454336	-0.347599	Agfg1
Agfg2	0	0	0	0	Agfg2	1	0	0	0	Agfg2	1	0	0	0	Agfg2	0.334629	0.305091	1.05467	0.907954	0.720044	0.602863	Agfg2
Aggf1	0	0	0	0	Aggf1	0	0	0	0	Aggf1	0	0	0	0	Aggf1	-0.529655	0.155709	0.0662819	0.581961	0.595937	0.426251	Aggf1
Agl	0	0	0	1	Agl	0	0	0	1	Agl	0	0	0	0	Agl	-0.131738	-0.745505	0.953532	-1.12679	1.08527	-0.38129	Agl
Ago1	0	0	1	0	Ago1	0	0	1	0	Ago1	0	0	0	0	Ago1	0.243138	1.58518	-0.478121	1.3744	-0.721259	-0.210779	Ago1
Ago2	0	0	0	0	Ago2	0	0	0	0	Ago2	0	0	0	0	Ago2	-0.43428	0.113758	-1.04592	-0.414337	-0.611645	-0.528096	Ago2
Agpat1	0	0	0	0	Agpat1	0	0	0	0	Agpat1	1	0	0	0	Agpat1	-0.425363	-0.706996	0.497187	0.24945	0.922551	0.956446	Agpat1
Agpat3	0	0	0	0	Agpat3	0	0	0	0	Agpat3	0	0	0	0	Agpat3	-0.304985	-0.386919	0.236463	0.484136	0.541448	0.871055	Agpat3
Agpat4	0	0	0	0	Agpat4	0	0	0	0	Agpat4	1	0	0	0	Agpat4	0.196715	-0.196582	2.74053	1.78743	2.54382	1.98401	Agpat4
Agpat5	0	0	0	0	Agpat5	0	0	0	0	Agpat5	1	0	0	0	Agpat5	-0.163024	-0.558735	0.532851	0.266401	0.695875	0.825136	Agpat5
Agps	0	0	0	1	Agps	0	0	1	0	Agps	0	0	1	0	Agps	0.00110253	-0.724456	-0.287002	0.66837	-0.288104	1.39283	Agps
Ahctf1	0	0	0	0	Ahctf1	0	0	0	0	Ahctf1	0	0	0	0	Ahctf1	-0.148015	-0.188161	-0.378107	-0.532014	-0.230092	-0.343853	Ahctf1
Ahcy	0	0	0	0	Ahcy	0	0	0	0	Ahcy	1	0	0	0	Ahcy	-0.113879	-0.478691	0.555144	0.632687	0.669022	1.11138	Ahcy
Ahcyl1	0	0	0	0	Ahcyl1	0	1	0	0	Ahcyl1	0	0	0	1	Ahcyl1	-0.533431	0.215693	-1.59455	-1.46833	-1.06112	-1.68402	Ahcyl1
Ahcyl2	0	0	0	0	Ahcyl2	0	0	0	0	Ahcyl2	0	0	0	1	Ahcyl2	-0.947007	0.401488	-1.04542	-0.592816	-0.0984175	-0.994305	Ahcyl2
Ahi1	0	0	0	0	Ahi1	0	0	0	0	Ahi1	1	0	0	0	Ahi1	0.863478	-0.417087	2.39806	1.34936	1.53458	1.76645	Ahi1
Ahsa1	0	0	0	0	Ahsa1	0	0	0	0	Ahsa1	1	0	0	0	Ahsa1	-0.105414	-0.282366	0.820403	0.334501	0.925817	0.616867	Ahsa1
Ahsa2	0	0	1	0	Ahsa2	0	0	1	0	Ahsa2	0	0	1	0	Ahsa2	-0.859757	0.84313	-1.60392	1.52805	-0.744159	0.684925	Ahsa2
AI413582	0	0	0	0	AI413582	1	0	0	0	AI413582	0	0	0	0	AI413582	0.205767	0.163131	0.644333	0.883749	0.438566	0.720618	AI413582
AI597479	0	0	0	0	AI597479	0	0	1	0	AI597479	1	0	0	0	AI597479	-0.135588	0.122101	0.584525	1.26271	0.720113	1.14061	AI597479
AI661453	0	0	0	0	AI661453	0	0	0	0	AI661453	1	0	0	0	AI661453	0.296038	-0.512221	2.28981	1.41783	1.99377	1.93005	AI661453
AI837181	0	0	0	0	AI837181	1	0	0	0	AI837181	0	0	0	0	AI837181	-0.37235	0.59534	0.881088	1.19392	1.25344	0.598578	AI837181
Aida	0	0	0	0	Aida	0	0	0	0	Aida	0	0	0	0	Aida	-0.441934	0.0695173	-0.968392	0.513137	-0.526457	0.44362	Aida
Aifm1	0	0	0	0	Aifm1	0	0	1	0	Aifm1	0	0	1	0	Aifm1	0.0891343	-0.0144822	0.339524	1.19511	0.250389	1.20959	Aifm1
Aig1	0	0	0	1	Aig1	0	0	0	0	Aig1	0	0	0	0	Aig1	-0.198957	-0.829939	1.14869	-0.261653	1.34764	0.568287	Aig1
Aimp1	0	0	0	0	Aimp1	1	0	0	0	Aimp1	1	0	0	0	Aimp1	-0.0615107	-0.306711	1.53396	1.13776	1.59548	1.44447	Aimp1
Aimp2	0	0	0	0	Aimp2	0	0	0	0	Aimp2	1	0	0	0	Aimp2	0.437319	-0.195618	1.64199	0.633466	1.20467	0.829084	Aimp2
Aip	0	0	0	0	Aip	0	0	0	0	Aip	0	0	0	0	Aip	0.258733	-0.247169	0.639686	0.116993	0.380953	0.364162	Aip
Ajm1	0	0	1	0	Ajm1	0	0	0	0	Ajm1	0	0	0	1	Ajm1	0.0118209	1.0651	-0.10052	0.290439	-0.11234	-0.774657	Ajm1
Ak1	0	0	0	0	Ak1	0	0	1	0	Ak1	0	0	1	0	Ak1	-0.000469706	-0.307446	-0.582342	0.646954	-0.581873	0.9544	Ak1
Ak2	0	0	0	0	Ak2	0	0	0	0	Ak2	0	0	0	0	Ak2	0.925124	0.285405	1.45587	0.339247	0.530748	0.0538416	Ak2
Ak6	0	0	0	0	Ak6	0	0	0	0	Ak6	0	0	0	0	Ak6	-0.378307	-0.0715651	1.05431	0.369884	1.43262	0.441449	Ak6
Akap1	0	0	1	0	Akap1	0	0	0	0	Akap1	0	0	0	0	Akap1	0.0338298	0.653283	0.76908	0.22418	0.73525	-0.429104	Akap1
Akap11	0	0	0	0	Akap11	0	0	0	0	Akap11	0	0	0	0	Akap11	-0.402921	-0.23941	-0.581369	-0.560389	-0.178448	-0.320979	Akap11
Akap12	0	0	0	0	Akap12	0	0	0	0	Akap12	0	1	0	0	Akap12	-1.67995	-0.301513	-2.78435	-1.38789	-1.1044	-1.08638	Akap12
Akap8	0	0	1	0	Akap8	0	0	1	0	Akap8	0	0	0	0	Akap8	-0.29557	1.2032	-0.689986	1.08904	-0.394416	-0.114163	Akap8
Akirin1	0	0	0	0	Akirin1	0	0	1	0	Akirin1	1	0	0	0	Akirin1	-0.0586256	0.249518	0.735871	1.6093	0.794497	1.35978	Akirin1
Akirin2	0	0	0	0	Akirin2	1	0	0	0	Akirin2	0	0	0	0	Akirin2	0.0824521	0.555497	1.20149	0.821753	1.11904	0.266256	Akirin2
Akr1a1	0	0	0	0	Akr1a1	0	0	0	0	Akr1a1	0	0	0	0	Akr1a1	-0.135807	0.170083	0.568559	0.512672	0.704366	0.342589	Akr1a1
Akr1b3	0	0	0	0	Akr1b3	0	0	0	0	Akr1b3	0	0	0	0	Akr1b3	-0.00551967	0.314137	1.01565	0.528342	1.02117	0.214205	Akr1b3
Akr1c12	0	0	0	0	Akr1c12	0	0	0	0	Akr1c12	0	0	0	0	Akr1c12	0.0429825	-0.0947669	-0.193172	-0.495736	-0.236154	-0.400969	Akr1c12
Akr1c13	0	0	0	0	Akr1c13	0	0	0	0	Akr1c13	0	0	0	0	Akr1c13	0.150222	0.0700096	-0.220361	-0.544386	-0.370583	-0.614396	Akr1c13
Akr1c19	0	0	0	0	Akr1c19	0	1	0	0	Akr1c19	0	1	0	0	Akr1c19	0.00875456	-0.177443	-0.802186	-1.08054	-0.810941	-0.903093	Akr1c19
Akr1e1	0	0	0	0	Akr1e1	0	0	0	0	Akr1e1	0	0	0	0	Akr1e1	1.5203	-0.112826	1.76615	0.0271791	0.245848	0.140005	Akr1e1
Akr7a5	0	0	0	0	Akr7a5	0	0	0	0	Akr7a5	0	0	0	0	Akr7a5	-0.02231	-0.114988	0.557594	0.7256	0.579904	0.840588	Akr7a5
Akt1	0	0	0	0	Akt1	0	0	0	0	Akt1	0	0	0	0	Akt1	-0.402947	0.128907	0.193411	0.454733	0.596358	0.325826	Akt1
Akt1s1	0	0	0	0	Akt1s1	1	0	0	0	Akt1s1	1	0	0	0	Akt1s1	-0.363898	0.126649	0.885192	0.985068	1.24909	0.858419	Akt1s1
Akt2	0	0	0	0	Akt2	0	0	1	0	Akt2	0	0	1	0	Akt2	-0.300582	-0.131297	0.140536	1.13521	0.441118	1.26651	Akt2
Alad	0	0	0	0	Alad	0	0	0	0	Alad	0	0	0	0	Alad	0.231277	-0.545905	1.07966	-0.0296489	0.848386	0.516256	Alad
Alas1	0	0	0	0	Alas1	0	0	0	0	Alas1	0	0	0	0	Alas1	0.254247	0.243646	0.42761	-0.0529016	0.173363	-0.296548	Alas1
Alcam	0	0	0	1	Alcam	0	0	0	0	Alcam	0	0	1	0	Alcam	0.266845	-0.965375	-0.110379	0.259033	-0.377225	1.22441	Alcam
Aldh16a1	0	0	0	0	Aldh16a1	0	0	0	0	Aldh16a1	0	0	0	0	Aldh16a1	-0.0671894	-0.245906	0.246771	-0.329115	0.31396	-0.0832089	Aldh16a1
Aldh18a1	0	0	0	0	Aldh18a1	0	0	0	0	Aldh18a1	1	0	0	0	Aldh18a1	0.299347	0.0725353	2.15076	1.44826	1.85141	1.37572	Aldh18a1
Aldh1b1	0	0	0	0	Aldh1b1	0	0	0	0	Aldh1b1	0	0	0	0	Aldh1b1	0.135956	0.116512	-1.12084	0.24063	-1.25679	0.124117	Aldh1b1
Aldh1l2	0	0	0	0	Aldh1l2	0	0	1	0	Aldh1l2	1	0	0	0	Aldh1l2	-0.728275	0.0254882	1.82175	2.98995	2.55002	2.96446	Aldh1l2
Aldh2	0	0	0	0	Aldh2	0	0	0	0	Aldh2	0	0	0	0	Aldh2	0.359021	-0.271546	-0.466136	-0.526115	-0.825157	-0.254569	Aldh2
Aldh3a2	0	0	1	0	Aldh3a2	1	0	0	0	Aldh3a2	0	0	0	0	Aldh3a2	-0.146432	0.61673	0.722452	1.12631	0.868883	0.509585	Aldh3a2
Aldh4a1	0	0	0	0	Aldh4a1	0	0	0	0	Aldh4a1	0	0	0	0	Aldh4a1	-0.109416	-0.359336	0.235336	0.198805	0.344752	0.558141	Aldh4a1
Aldh5a1	0	0	0	1	Aldh5a1	1	0	0	0	Aldh5a1	0	0	1	0	Aldh5a1	0.224931	-0.967838	1.51228	1.26919	1.28735	2.23703	Aldh5a1
Aldh6a1	0	0	0	0	Aldh6a1	0	0	0	0	Aldh6a1	0	0	1	0	Aldh6a1	0.653078	-0.493704	0.537862	0.63411	-0.115216	1.12781	Aldh6a1
Aldh7a1	0	0	0	1	Aldh7a1	0	0	0	0	Aldh7a1	1	0	0	0	Aldh7a1	-0.0303936	-0.77249	1.02138	0.0104699	1.05177	0.78296	Aldh7a1
Aldh9a1	0	0	0	0	Aldh9a1	0	0	0	0	Aldh9a1	0	0	0	0	Aldh9a1	0.359203	-0.209589	1.39105	0.224668	1.03185	0.434257	Aldh9a1
Aldoa	0	0	0	0	Aldoa	0	0	0	0	Aldoa	0	0	0	0	Aldoa	0.0776032	-0.0356761	0.0456195	0.13001	-0.0319837	0.165686	Aldoa
Aldoart1	0	0	0	0	Aldoart1	0	0	0	0	Aldoart1	0	0	0	0	Aldoart1	-0.12176	-0.44298	-0.379626	-0.312442	-0.257866	0.130538	Aldoart1
Aldoart2	0	0	0	0	Aldoart2	0	0	0	0	Aldoart2	0	0	0	0	Aldoart2	-0.509024	0.497507	-0.590118	0.132706	-0.0810936	-0.364801	Aldoart2
Aldoc	1	0	0	0	Aldoc	0	0	0	0	Aldoc	0	1	0	0	Aldoc	0.694346	0.737478	0.0773905	-0.164922	-0.616956	-0.9024	Aldoc
Alg1	0	0	0	0	Alg1	1	0	0	0	Alg1	1	0	0	0	Alg1	-0.320888	0.179915	0.743228	1.08249	1.06412	0.902575	Alg1
Alg10b	0	0	0	0	Alg10b	0	0	0	0	Alg10b	0	0	0	0	Alg10b	-0.707005	0.230949	-0.944658	0.245132	-0.237654	0.0141833	Alg10b
Alg11	0	0	0	0	Alg11	0	0	0	0	Alg11	0	0	0	0	Alg11	-0.307344	0.386129	0.315678	0.875054	0.623022	0.488925	Alg11
Alg13	0	0	0	0	Alg13	0	0	1	0	Alg13	0	0	0	0	Alg13	-2.7822	0.172204	-0.313014	1.55459	2.46918	1.38239	Alg13
Alg2	0	0	0	0	Alg2	1	0	0	0	Alg2	1	0	0	0	Alg2	0.048985	0.276362	0.809904	0.907063	0.760919	0.6307	Alg2
Alg3	0	0	0	1	Alg3	1	0	0	0	Alg3	0	0	1	0	Alg3	0.213725	-0.654915	0.85988	0.902339	0.646155	1.55725	Alg3
Alg5	0	0	0	0	Alg5	1	0	0	0	Alg5	1	0	0	0	Alg5	-0.292099	-0.404079	1.26508	1.52893	1.55718	1.93301	Alg5
Alg8	0	0	0	0	Alg8	0	0	0	0	Alg8	0	0	0	0	Alg8	-0.726675	-0.299293	0.99317	0.561872	1.71984	0.861165	Alg8
Alkbh1	0	0	0	0	Alkbh1	1	0	0	0	Alkbh1	0	0	0	0	Alkbh1	0.526085	0.996229	2.16274	1.7021	1.63665	0.705868	Alkbh1
Alkbh5	0	0	0	0	Alkbh5	0	0	0	0	Alkbh5	0	0	0	0	Alkbh5	-0.198748	0.475497	0.180279	0.717824	0.379027	0.242327	Alkbh5
Alkbh6	0	0	0	0	Alkbh6	0	0	1	0	Alkbh6	1	0	0	0	Alkbh6	-0.591421	0.111557	0.578651	1.45058	1.17007	1.33903	Alkbh6
Alkbh7	0	0	1	0	Alkbh7	1	0	0	0	Alkbh7	0	0	0	0	Alkbh7	0.0255987	1.0202	0.939875	1.17765	0.914276	0.157446	Alkbh7
Alms1	0	0	0	0	Alms1	0	0	0	0	Alms1	0	0	0	1	Alms1	0.363097	0.346077	0.21226	-0.418424	-0.150837	-0.764501	Alms1
Als2	0	0	0	0	Als2	0	0	0	0	Als2	0	0	0	0	Als2	-0.161569	0.0415547	-0.617557	-0.0960412	-0.455988	-0.137596	Als2
Alyref	0	0	0	0	Alyref	0	0	0	0	Alyref	1	0	0	0	Alyref	-0.173795	-0.0440481	1.06066	0.591072	1.23445	0.63512	Alyref
Alyref2	0	0	0	0	Alyref2	0	0	0	0	Alyref2	0	0	0	0	Alyref2	0.300051	0.590962	1.45988	0.814465	1.15983	0.223503	Alyref2
Amacr	0	0	0	0	Amacr	1	0	0	0	Amacr	1	0	0	0	Amacr	-0.447735	-0.176394	1.67328	1.94554	2.12102	2.12193	Amacr
Ambra1	0	0	0	0	Ambra1	0	0	0	0	Ambra1	0	0	0	0	Ambra1	-0.202774	-0.0270851	0.24611	0.535135	0.448884	0.562221	Ambra1
Amd1	0	0	0	0	Amd1	0	0	0	0	Amd1	0	0	0	0	Amd1	-0.357382	0.535062	-0.928414	-0.19633	-0.571032	-0.731391	Amd1
Amd2	0	0	0	0	Amd2	0	0	0	0	Amd2	0	0	0	0	Amd2	-0.731207	0.401282	-0.864883	0.254278	-0.133676	-0.147003	Amd2
Amdhd2	0	0	0	0	Amdhd2	0	0	0	0	Amdhd2	0	0	0	0	Amdhd2	-0.533144	-0.229753	0.000725653	0.186613	0.53387	0.416365	Amdhd2
Amfr	0	0	0	1	Amfr	0	0	0	0	Amfr	1	0	0	0	Amfr	-0.129137	-0.79901	0.742816	-0.0567427	0.871952	0.742267	Amfr
Amigo1	0	0	0	0	Amigo1	0	0	0	0	Amigo1	0	0	1	0	Amigo1	-0.0594438	-0.531744	-0.0720447	0.205789	-0.0126009	0.737533	Amigo1
Amigo2	0	0	0	0	Amigo2	0	0	0	0	Amigo2	0	1	0	0	Amigo2	-0.695301	-0.293515	-1.90298	-1.07282	-1.20768	-0.779307	Amigo2
Amigo3	0	0	1	0	Amigo3	0	0	1	0	Amigo3	1	0	0	0	Amigo3	0.512918	1.84067	1.43632	2.52737	0.923403	0.686698	Amigo3
Ampd2	0	0	0	0	Ampd2	0	0	0	0	Ampd2	0	0	0	0	Ampd2	-0.344421	0.0983839	-0.135883	-0.40056	0.208538	-0.498944	Ampd2
Amph	0	0	0	0	Amph	0	0	0	0	Amph	0	0	0	0	Amph	-0.0519484	0.214662	-0.581097	-0.611961	-0.529149	-0.826623	Amph
Amz2	0	0	0	0	Amz2	1	0	0	0	Amz2	1	0	0	0	Amz2	0.114698	-0.395102	1.07968	0.966706	0.964984	1.36181	Amz2
Anapc1	0	0	0	1	Anapc1	0	0	0	0	Anapc1	0	0	0	0	Anapc1	-0.279443	-0.891112	-0.15642	-0.698115	0.123023	0.192997	Anapc1
Anapc11	0	0	0	0	Anapc11	0	0	0	0	Anapc11	0	0	0	0	Anapc11	-0.124978	-0.115037	0.155345	-0.34947	0.280323	-0.234433	Anapc11
Anapc13	0	0	0	0	Anapc13	0	0	0	1	Anapc13	0	0	0	0	Anapc13	-0.00585571	-0.477567	0.431143	-0.681983	0.436999	-0.204415	Anapc13
Anapc16	0	0	0	0	Anapc16	0	0	0	0	Anapc16	1	0	0	0	Anapc16	0.0970572	-0.261453	1.84389	1.08359	1.74683	1.34504	Anapc16
Anapc2	0	0	0	0	Anapc2	0	0	0	0	Anapc2	0	0	0	0	Anapc2	-0.00995455	0.118648	0.624168	0.170291	0.634123	0.0516433	Anapc2
Anapc4	0	0	0	0	Anapc4	0	0	0	0	Anapc4	0	0	0	0	Anapc4	-0.293177	-0.310924	0.403776	0.0651484	0.696952	0.376073	Anapc4
Anapc5	0	0	0	0	Anapc5	0	0	0	1	Anapc5	0	0	0	1	Anapc5	-0.0364559	-0.596884	0.0657914	-1.35834	0.102247	-0.761456	Anapc5
Anapc7	0	0	0	0	Anapc7	0	0	0	0	Anapc7	0	0	0	0	Anapc7	-0.0191635	0.138644	1.23847	0.284668	1.25763	0.146024	Anapc7
Ang	0	0	0	0	Ang	0	0	0	0	Ang	0	0	0	0	Ang	-0.322071	-0.33717	-2.18066	-1.08908	-1.85859	-0.751905	Ang
Angel1	0	0	0	0	Angel1	0	0	0	0	Angel1	0	0	0	0	Angel1	-0.286956	0.118213	0.551043	0.147997	0.837999	0.0297835	Angel1
Ank	0	0	0	0	Ank	0	0	0	1	Ank	0	0	0	0	Ank	-0.199971	-0.443253	-0.564511	-1.19207	-0.36454	-0.748822	Ank
Ankfy1	0	0	0	0	Ankfy1	0	0	1	0	Ankfy1	1	0	0	0	Ankfy1	-0.310003	0.418792	0.367135	1.03548	0.677138	0.61669	Ankfy1
Ankhd1	0	0	0	0	Ankhd1	0	0	0	0	Ankhd1	0	0	0	0	Ankhd1	-0.278898	0.376136	-0.552509	0.0576426	-0.273611	-0.318493	Ankhd1
Ankib1	0	0	0	0	Ankib1	0	0	0	0	Ankib1	0	0	1	0	Ankib1	-0.857619	-0.160327	-1.17935	0.500491	-0.32173	0.660817	Ankib1
Ankle2	0	0	0	0	Ankle2	0	0	0	0	Ankle2	0	0	0	0	Ankle2	-0.882072	-0.164164	-0.549684	0.457855	0.332388	0.622019	Ankle2
Ankmy2	0	0	0	0	Ankmy2	0	0	0	0	Ankmy2	1	0	0	0	Ankmy2	0.310123	-0.0654026	1.41751	0.701796	1.10739	0.767198	Ankmy2
Ankrd10	1	0	0	0	Ankrd10	0	0	0	0	Ankrd10	0	0	0	0	Ankrd10	1.07944	0.647711	2.35104	0.812049	1.2716	0.164338	Ankrd10
Ankrd11	0	0	0	0	Ankrd11	0	0	1	0	Ankrd11	1	0	0	0	Ankrd11	-1.08933	-0.0196415	0.25678	1.29698	1.34611	1.31662	Ankrd11
Ankrd13a	0	0	0	0	Ankrd13a	0	0	0	0	Ankrd13a	0	0	0	0	Ankrd13a	-0.286656	0.0777898	0.268168	0.525423	0.554824	0.447633	Ankrd13a
Ankrd13c	0	0	0	0	Ankrd13c	0	0	0	0	Ankrd13c	0	0	0	0	Ankrd13c	-0.358603	-0.0694776	-0.078915	0.323478	0.279688	0.392956	Ankrd13c
Ankrd17	0	0	0	0	Ankrd17	0	0	0	0	Ankrd17	0	0	0	0	Ankrd17	-0.288926	0.130753	-0.267633	-0.0572315	0.0212933	-0.187985	Ankrd17
Ankrd39	0	0	1	0	Ankrd39	0	0	1	0	Ankrd39	0	0	0	0	Ankrd39	0.337477	1.76384	0.709451	1.75766	0.371975	-0.00617815	Ankrd39
Ankrd40	0	0	1	0	Ankrd40	0	0	1	0	Ankrd40	0	0	0	0	Ankrd40	-0.519793	0.766626	-0.251296	0.843161	0.268497	0.0765356	Ankrd40
Ankrd46	0	0	0	0	Ankrd46	0	0	0	0	Ankrd46	0	0	0	0	Ankrd46	-0.177721	-0.114894	0.472723	-0.513845	0.650444	-0.39895	Ankrd46
Ankrd52	0	0	0	0	Ankrd52	0	0	0	0	Ankrd52	0	0	0	0	Ankrd52	-0.52719	-0.082209	0.38665	0.0479933	0.91384	0.130202	Ankrd52
Ankrd54	0	0	0	0	Ankrd54	1	0	0	0	Ankrd54	1	0	0	0	Ankrd54	0.155381	0.0239109	0.774947	0.645605	0.619566	0.621694	Ankrd54
Anln	0	0	0	0	Anln	0	0	0	1	Anln	0	1	0	0	Anln	0.0801219	-0.291861	-1.38281	-2.22686	-1.46293	-1.935	Anln
Ano10	0	0	0	1	Ano10	0	0	0	0	Ano10	1	0	0	0	Ano10	0.477143	-0.74491	1.5134	0.429547	1.03625	1.17446	Ano10
Anp32a	0	0	0	0	Anp32a	0	0	0	0	Anp32a	0	0	0	0	Anp32a	0.136154	0.413641	-0.748144	-0.106138	-0.884298	-0.519779	Anp32a
Anp32b	0	0	0	0	Anp32b	0	0	0	0	Anp32b	1	0	0	0	Anp32b	-0.074711	-0.423948	0.962301	0.489183	1.03701	0.913131	Anp32b
Anp32e	0	0	0	0	Anp32e	0	0	0	0	Anp32e	0	0	0	0	Anp32e	-1.01727	0.501233	-1.29097	0.113517	-0.273695	-0.387716	Anp32e
Anxa4	0	0	0	0	Anxa4	0	1	0	0	Anxa4	0	1	0	0	Anxa4	0.100822	0.239902	-1.21733	-1.14031	-1.31815	-1.38021	Anxa4
Anxa5	0	0	0	0	Anxa5	0	0	0	0	Anxa5	0	0	0	0	Anxa5	-0.0585707	-0.0162829	0.168138	-0.219543	0.226708	-0.20326	Anxa5
Anxa6	0	0	0	0	Anxa6	0	0	0	0	Anxa6	0	0	0	0	Anxa6	0.0790501	-0.224465	0.318366	-0.519564	0.239316	-0.2951	Anxa6
Anxa7	0	0	0	0	Anxa7	1	0	0	0	Anxa7	0	0	0	0	Anxa7	0.0292501	0.539854	0.8387	0.988417	0.809449	0.448562	Anxa7
Aopep	0	0	0	0	Aopep	0	0	0	0	Aopep	0	0	0	0	Aopep	0.603911	0.454375	-0.074442	0.462642	-0.678353	0.00826708	Aopep
Ap1b1	0	0	0	0	Ap1b1	0	0	0	0	Ap1b1	0	0	0	0	Ap1b1	0.283747	-0.287639	0.782354	-0.344665	0.498607	-0.0570267	Ap1b1
Ap1g1	0	0	0	0	Ap1g1	0	0	0	0	Ap1g1	0	0	0	0	Ap1g1	-0.455175	0.27672	-0.315317	0.396249	0.139858	0.119529	Ap1g1
Ap1g2	0	0	0	0	Ap1g2	1	0	0	0	Ap1g2	0	0	0	0	Ap1g2	0.290116	0.412211	0.67984	0.823088	0.389724	0.410877	Ap1g2
Ap1m1	0	0	0	0	Ap1m1	0	0	0	0	Ap1m1	0	0	0	0	Ap1m1	0.41394	0.00749437	0.462865	0.504817	0.0489246	0.497323	Ap1m1
Ap1m2	0	0	0	0	Ap1m2	0	0	0	0	Ap1m2	0	0	0	0	Ap1m2	-3.06958e-06	-0.22151	0.256189	0.0967232	0.256192	0.318233	Ap1m2
Ap1s1	0	0	0	0	Ap1s1	0	0	0	0	Ap1s1	1	0	0	0	Ap1s1	-0.670664	-0.242028	0.333652	0.62741	1.00432	0.869438	Ap1s1
Ap1s2	0	0	0	0	Ap1s2	0	1	0	0	Ap1s2	0	1	0	0	Ap1s2	0.24551	0.0318735	-0.668214	-0.843519	-0.913724	-0.875393	Ap1s2
Ap2a1	0	0	0	0	Ap2a1	0	0	0	0	Ap2a1	0	0	0	0	Ap2a1	-0.373351	-0.490063	0.536565	-0.0609654	0.909916	0.429098	Ap2a1
Ap2a2	0	0	0	0	Ap2a2	0	0	0	0	Ap2a2	0	0	0	0	Ap2a2	-0.587009	-0.465351	0.464714	-0.346466	1.05172	0.118885	Ap2a2
Ap2b1	0	0	0	0	Ap2b1	0	0	0	0	Ap2b1	0	0	0	0	Ap2b1	-0.310709	-0.398421	-0.263853	-0.479786	0.0468567	-0.0813641	Ap2b1
Ap2m1	0	0	0	0	Ap2m1	0	0	0	0	Ap2m1	1	0	0	0	Ap2m1	-0.174118	-0.268349	0.871293	0.566768	1.04541	0.835117	Ap2m1
Ap2s1	0	0	0	0	Ap2s1	0	0	0	0	Ap2s1	0	0	0	0	Ap2s1	-0.126275	0.0272668	0.300941	0.534507	0.427216	0.50724	Ap2s1
Ap3b1	0	1	0	0	Ap3b1	0	0	0	0	Ap3b1	1	0	0	0	Ap3b1	-1.00755	-0.906436	-0.153889	-0.211207	0.853665	0.69523	Ap3b1
Ap3b2	0	0	0	0	Ap3b2	0	0	0	0	Ap3b2	0	0	0	0	Ap3b2	-0.00919631	0.106094	0.989678	0.270007	0.998874	0.163913	Ap3b2
Ap3d1	0	0	0	0	Ap3d1	0	0	0	0	Ap3d1	0	0	0	0	Ap3d1	-0.0443024	-0.351707	0.680789	0.0163774	0.725091	0.368085	Ap3d1
Ap3m1	0	0	0	0	Ap3m1	0	0	1	0	Ap3m1	1	0	0	0	Ap3m1	-1.60587	0.522847	-0.697172	1.2855	0.908695	0.762649	Ap3m1
Ap3s2	0	0	0	0	Ap3s2	0	0	1	0	Ap3s2	0	0	1	0	Ap3s2	-0.298625	-0.186358	0.422502	1.17217	0.721127	1.35853	Ap3s2
Ap4b1	0	0	0	0	Ap4b1	1	0	0	0	Ap4b1	0	0	0	0	Ap4b1	-1.40873	-0.507219	0.871561	0.80053	2.28029	1.30775	Ap4b1
Ap4m1	0	0	1	0	Ap4m1	0	0	0	0	Ap4m1	0	0	0	1	Ap4m1	-0.0166166	0.907148	0.405826	-0.0155734	0.422443	-0.922722	Ap4m1
Ap5b1	0	0	0	0	Ap5b1	0	0	0	0	Ap5b1	0	0	0	0	Ap5b1	-0.6031	0.262088	-1.06447	-0.0630318	-0.461374	-0.32512	Ap5b1
Ap5m1	0	0	0	0	Ap5m1	0	0	1	0	Ap5m1	0	0	0	0	Ap5m1	-1.53994	0.367866	-1.12202	0.663714	0.417923	0.295848	Ap5m1
Ap5s1	0	0	1	0	Ap5s1	1	0	0	0	Ap5s1	0	0	0	0	Ap5s1	0.468644	1.51116	1.18929	1.68733	0.720641	0.176171	Ap5s1
Apaf1	0	0	1	0	Apaf1	0	0	1	0	Apaf1	0	0	1	0	Apaf1	-0.740152	0.723936	-0.695572	1.555	0.0445798	0.831064	Apaf1
Apba1	0	0	0	0	Apba1	0	0	0	0	Apba1	0	0	0	0	Apba1	0.243579	-0.176994	0.631078	-0.314353	0.387499	-0.13736	Apba1
Apbb1	0	0	0	0	Apbb1	0	0	0	0	Apbb1	0	0	0	0	Apbb1	-0.545618	-0.145166	-0.215909	-0.195556	0.329709	-0.0503905	Apbb1
Apbb3	0	0	0	0	Apbb3	0	0	0	0	Apbb3	0	0	0	0	Apbb3	0.597911	0.53707	1.3952	0.353677	0.797291	-0.183392	Apbb3
Apcdd1	0	1	0	0	Apcdd1	0	0	0	0	Apcdd1	0	0	0	0	Apcdd1	-0.747695	-0.721322	-0.180844	-0.131991	0.566851	0.58933	Apcdd1
Apex1	0	0	0	0	Apex1	0	0	0	0	Apex1	0	0	0	0	Apex1	0.0729834	0.471747	0.839761	0.404646	0.766777	-0.0671006	Apex1
Apex2	0	0	0	0	Apex2	0	0	0	0	Apex2	0	0	0	0	Apex2	0.686355	0.255218	1.19615	0.0563153	0.509799	-0.198903	Apex2
Aph1a	0	0	0	0	Aph1a	0	0	0	0	Aph1a	0	0	0	0	Aph1a	-0.45663	-0.134186	0.592796	0.37141	1.04943	0.505596	Aph1a
Api5	0	0	0	0	Api5	0	0	0	0	Api5	0	0	0	0	Api5	-0.997404	-0.149188	-0.444122	-0.124452	0.553282	0.0247359	Api5
Apip	0	0	1	0	Apip	0	0	1	0	Apip	1	0	0	0	Apip	-0.506407	0.750989	0.652827	1.53095	1.15923	0.77996	Apip
Aplp1	0	0	0	0	Aplp1	0	0	0	0	Aplp1	0	0	0	0	Aplp1	-0.325162	-0.354799	-0.363107	-0.560806	-0.0379458	-0.206007	Aplp1
Aplp2	0	0	0	0	Aplp2	0	0	0	0	Aplp2	0	0	0	0	Aplp2	-0.512331	-0.0237724	0.0434617	0.172019	0.555793	0.195792	Aplp2
Apmap	0	0	0	0	Apmap	0	0	0	0	Apmap	0	0	0	0	Apmap	-0.694746	-0.6	1.23635	0.0936037	1.93109	0.693604	Apmap
Apoo	0	0	0	0	Apoo	0	0	0	1	Apoo	0	0	0	0	Apoo	-0.179895	-0.202749	0.371309	-0.629871	0.551204	-0.427123	Apoo
App	0	0	0	0	App	0	0	0	0	App	1	0	0	0	App	-0.069774	-0.228857	0.534908	0.440506	0.604682	0.669363	App
Appbp2	0	0	0	0	Appbp2	0	0	0	0	Appbp2	0	0	0	0	Appbp2	-0.479343	-0.249404	-0.0691992	0.267393	0.410144	0.516798	Appbp2
Aprt	0	0	0	0	Aprt	0	0	0	0	Aprt	0	0	0	0	Aprt	-0.0357415	0.224787	0.594073	0.654911	0.629815	0.430124	Aprt
Aqr	0	0	0	0	Aqr	0	0	0	0	Aqr	0	0	0	0	Aqr	-1.1403	-0.533808	-0.475716	-0.982863	0.664581	-0.449055	Aqr
Araf	0	0	0	0	Araf	1	0	0	0	Araf	1	0	0	0	Araf	0.041457	0.117274	1.19771	0.944691	1.15625	0.827417	Araf
Arcn1	0	0	0	0	Arcn1	0	0	0	0	Arcn1	0	0	0	0	Arcn1	-0.225842	-0.00495957	0.38961	0.117661	0.615452	0.122621	Arcn1
Arel1	0	0	0	0	Arel1	0	0	1	0	Arel1	1	0	0	0	Arel1	-0.528493	0.0826009	0.0872946	0.704063	0.615787	0.621462	Arel1
Arf1	0	0	0	0	Arf1	1	0	0	0	Arf1	1	0	0	0	Arf1	-0.281011	0.160592	0.919684	0.883892	1.20069	0.723299	Arf1
Arf2	0	0	0	0	Arf2	1	0	0	0	Arf2	0	0	1	0	Arf2	0.272952	-0.575909	0.727384	1.00762	0.454433	1.58353	Arf2
Arf3	0	0	0	0	Arf3	0	0	0	0	Arf3	0	0	0	0	Arf3	-0.3096	0.0965269	0.380811	0.554522	0.690411	0.457995	Arf3
Arf4	0	0	0	0	Arf4	1	0	0	0	Arf4	1	0	0	0	Arf4	-0.455483	0.102572	0.770979	1.35444	1.22646	1.25187	Arf4
Arf5	0	0	0	0	Arf5	0	0	0	0	Arf5	0	0	0	0	Arf5	-0.162496	-0.205178	0.109498	0.102098	0.271995	0.307277	Arf5
Arf6	0	0	0	0	Arf6	1	0	0	0	Arf6	1	0	0	0	Arf6	0.28078	0.187034	1.42016	1.02671	1.13938	0.83968	Arf6
Arfgap1	1	0	0	0	Arfgap1	0	0	0	0	Arfgap1	0	0	0	0	Arfgap1	0.726302	0.741568	1.17388	0.551001	0.447579	-0.190567	Arfgap1
Arfgap2	0	0	0	0	Arfgap2	0	0	0	0	Arfgap2	0	0	0	0	Arfgap2	0.399211	-0.100868	1.07304	-0.0336525	0.673829	0.0672151	Arfgap2
Arfgap3	0	0	0	0	Arfgap3	1	0	0	0	Arfgap3	0	0	0	0	Arfgap3	0.029709	0.21331	1.1232	0.79946	1.09349	0.58615	Arfgap3
Arfgef1	0	0	0	0	Arfgef1	0	0	0	0	Arfgef1	0	0	0	0	Arfgef1	-1.07123	-0.445214	-1.00036	-0.308593	0.0708714	0.136621	Arfgef1
Arfgef2	0	0	0	0	Arfgef2	0	0	0	0	Arfgef2	0	0	0	0	Arfgef2	-0.126474	-0.514994	-0.482786	-0.581643	-0.356311	-0.0666495	Arfgef2
Arfgef3	0	1	0	0	Arfgef3	0	0	0	0	Arfgef3	0	0	1	0	Arfgef3	-0.693609	-0.8572	-0.370174	0.111292	0.323435	0.968491	Arfgef3
Arfip1	0	0	0	0	Arfip1	0	0	0	0	Arfip1	0	0	0	0	Arfip1	0.416581	1.16717e-05	0.22437	-0.230919	-0.192211	-0.230931	Arfip1
Arfip2	0	0	0	0	Arfip2	0	0	0	0	Arfip2	0	0	0	0	Arfip2	0.315768	0.509207	1.46664	0.792972	1.15087	0.283764	Arfip2
Arfrp1	0	0	0	0	Arfrp1	1	0	0	0	Arfrp1	1	0	0	0	Arfrp1	0.360802	0.0998751	1.64969	1.3451	1.28889	1.24522	Arfrp1
Arglu1	0	0	0	0	Arglu1	0	0	1	0	Arglu1	0	0	1	0	Arglu1	0.49637	0.591805	0.228414	1.41944	-0.267956	0.827636	Arglu1
Arhgap1	0	0	0	0	Arhgap1	0	0	0	0	Arhgap1	1	0	0	0	Arhgap1	-0.540399	-0.0445947	0.244668	0.819943	0.785066	0.864538	Arhgap1
Arhgap11a	0	0	0	0	Arhgap11a	0	0	0	0	Arhgap11a	0	0	0	0	Arhgap11a	-0.454349	-0.165957	-0.946946	-0.23279	-0.492596	-0.0668331	Arhgap11a
Arhgap31	0	0	0	0	Arhgap31	0	0	0	0	Arhgap31	0	0	0	0	Arhgap31	-0.137103	0.365463	-0.396885	-0.320731	-0.259782	-0.686194	Arhgap31
Arhgap32	0	0	0	0	Arhgap32	0	0	0	0	Arhgap32	0	0	0	0	Arhgap32	-0.147785	0.249901	-1.59241	-0.0401016	-1.44462	-0.290002	Arhgap32
Arhgap35	0	0	0	0	Arhgap35	0	0	0	0	Arhgap35	0	0	0	0	Arhgap35	-0.618634	-0.594245	-1.34518	-0.505629	-0.726546	0.0886155	Arhgap35
Arhgap5	0	0	0	0	Arhgap5	0	0	0	0	Arhgap5	0	0	0	0	Arhgap5	-0.373683	0.126748	-0.531072	-0.239342	-0.157389	-0.36609	Arhgap5
Arhgdia	0	0	0	0	Arhgdia	1	0	0	0	Arhgdia	1	0	0	0	Arhgdia	-0.190248	0.319934	0.9528	1.0273	1.14305	0.707362	Arhgdia
Arhgef11	0	0	1	0	Arhgef11	0	0	0	0	Arhgef11	0	0	0	0	Arhgef11	-0.235158	0.858933	-0.848779	0.582487	-0.61362	-0.276445	Arhgef11
Arhgef12	0	0	0	0	Arhgef12	0	0	0	0	Arhgef12	0	1	0	0	Arhgef12	-0.789776	0.288547	-2.18921	-1.10493	-1.39943	-1.39348	Arhgef12
Arhgef17	0	0	0	0	Arhgef17	0	0	0	0	Arhgef17	0	0	0	0	Arhgef17	-0.227322	0.595552	-0.100157	0.325579	0.127165	-0.269973	Arhgef17
Arhgef18	0	0	0	0	Arhgef18	0	0	1	0	Arhgef18	0	0	1	0	Arhgef18	-0.470745	-0.235402	0.227349	1.14736	0.698094	1.38277	Arhgef18
Arhgef19	0	0	1	0	Arhgef19	0	0	1	0	Arhgef19	0	0	0	0	Arhgef19	-0.0275428	0.876215	0.476609	1.55999	0.504152	0.683779	Arhgef19
Arhgef2	0	0	1	0	Arhgef2	1	0	0	0	Arhgef2	0	0	0	0	Arhgef2	-0.0229977	0.64046	2.39803	1.90465	2.42102	1.26419	Arhgef2
Arhgef25	0	0	0	0	Arhgef25	0	0	0	0	Arhgef25	0	0	0	0	Arhgef25	0.178972	0.308518	0.438874	-0.168048	0.259902	-0.476565	Arhgef25
Arhgef5	0	0	0	1	Arhgef5	0	0	0	0	Arhgef5	1	0	0	0	Arhgef5	0.138338	-0.675671	1.14895	0.394733	1.01061	1.0704	Arhgef5
Arid1a	0	0	0	0	Arid1a	0	0	0	0	Arid1a	0	0	0	0	Arid1a	-0.340251	0.0270153	-0.928933	-0.562293	-0.588682	-0.589308	Arid1a
Arid1b	0	0	0	0	Arid1b	0	0	0	0	Arid1b	0	0	0	0	Arid1b	-0.190228	0.234665	-0.446177	-0.137313	-0.255948	-0.371979	Arid1b
Arid2	0	0	0	0	Arid2	0	0	0	0	Arid2	0	1	0	0	Arid2	-0.388229	-0.291463	-1.60941	-0.921499	-1.22118	-0.630036	Arid2
Arih1	0	0	0	0	Arih1	0	0	0	0	Arih1	0	0	0	0	Arih1	-1.41256	0.573227	-1.10482	0.394257	0.307743	-0.17897	Arih1
Arih2	0	0	0	0	Arih2	0	0	1	0	Arih2	1	0	0	0	Arih2	-1.00276	-0.415951	0.795404	1.53013	1.79816	1.94608	Arih2
Arl1	0	0	0	0	Arl1	1	0	0	0	Arl1	0	0	0	0	Arl1	-1.0824	-0.330578	0.933713	0.729116	2.01611	1.05969	Arl1
Arl10	0	0	1	0	Arl10	1	0	0	0	Arl10	0	0	0	0	Arl10	0.00357318	0.996117	0.994119	1.38556	0.990546	0.389441	Arl10
Arl14ep	0	0	0	0	Arl14ep	1	0	0	0	Arl14ep	1	0	0	0	Arl14ep	0.295776	0.321124	1.2768	1.53367	0.981023	1.21254	Arl14ep
Arl16	0	0	0	0	Arl16	1	0	0	0	Arl16	1	0	0	0	Arl16	0.527037	0.0419032	1.31567	0.789916	0.788631	0.748013	Arl16
Arl2	0	0	0	0	Arl2	0	0	0	0	Arl2	0	0	0	0	Arl2	-0.281203	0.328073	-0.202914	0.464944	0.0782892	0.13687	Arl2
Arl2bp	0	0	0	0	Arl2bp	0	0	0	0	Arl2bp	0	0	0	0	Arl2bp	-0.323777	0.0651361	0.274182	-0.342293	0.59796	-0.407429	Arl2bp
Arl3	0	0	0	0	Arl3	0	0	0	0	Arl3	0	0	0	0	Arl3	-0.213934	-0.497244	0.118314	-0.105135	0.332248	0.392108	Arl3
Arl4a	0	0	0	0	Arl4a	1	0	0	0	Arl4a	0	0	0	0	Arl4a	0.56401	0.964608	1.50659	1.27178	0.942578	0.307171	Arl4a
Arl5a	0	0	0	0	Arl5a	0	0	1	0	Arl5a	0	0	1	0	Arl5a	-1.03909	-0.593928	-1.17766	0.861934	-0.138574	1.45586	Arl5a
Arl6	0	0	0	0	Arl6	1	0	0	0	Arl6	0	0	0	0	Arl6	0.00458846	0.116477	0.601331	0.624368	0.596742	0.50789	Arl6
Arl6ip1	0	0	0	0	Arl6ip1	0	0	0	0	Arl6ip1	0	0	0	0	Arl6ip1	-0.21763	0.0248361	-0.520984	-0.504781	-0.303353	-0.529617	Arl6ip1
Arl6ip4	0	0	0	0	Arl6ip4	1	0	0	0	Arl6ip4	1	0	0	0	Arl6ip4	-0.278233	0.310529	1.02464	1.07532	1.30287	0.764787	Arl6ip4
Arl6ip5	0	0	0	0	Arl6ip5	1	0	0	0	Arl6ip5	1	0	0	0	Arl6ip5	0.233456	-0.0598193	0.987327	0.712422	0.753872	0.772241	Arl6ip5
Arl6ip6	0	0	0	0	Arl6ip6	0	0	0	0	Arl6ip6	0	0	0	0	Arl6ip6	0.130301	0.0500263	0.407517	0.721772	0.277216	0.671745	Arl6ip6
Arl8a	0	0	0	1	Arl8a	0	0	0	0	Arl8a	0	0	0	0	Arl8a	-0.178935	-1.06212	0.418313	-0.335398	0.597248	0.72672	Arl8a
Arl8b	0	0	0	0	Arl8b	0	0	0	0	Arl8b	0	0	0	0	Arl8b	-0.104521	-0.147465	-0.0477753	0.426339	0.0567462	0.573805	Arl8b
Armc1	0	0	0	0	Armc1	0	0	0	0	Armc1	1	0	0	0	Armc1	-0.404609	-0.371932	0.755848	0.5977	1.16046	0.969632	Armc1
Armc10	0	0	0	0	Armc10	0	1	0	0	Armc10	0	0	0	1	Armc10	-0.562568	-0.0195713	-0.677656	-0.834407	-0.115088	-0.814835	Armc10
Armc5	0	0	0	0	Armc5	0	0	0	0	Armc5	0	0	0	0	Armc5	0.103179	0.307457	0.790718	0.486466	0.687539	0.179009	Armc5
Armc8	0	0	0	0	Armc8	0	0	0	0	Armc8	0	0	0	0	Armc8	-0.466271	-0.225606	-0.301088	-0.151637	0.165183	0.0739685	Armc8
Armcx1	0	0	0	0	Armcx1	0	0	0	0	Armcx1	0	0	0	0	Armcx1	0.612967	0.305196	0.60729	-0.244421	-0.00567666	-0.549617	Armcx1
Armcx2	0	0	0	0	Armcx2	1	0	0	0	Armcx2	1	0	0	0	Armcx2	0.167452	-0.0267781	1.06273	0.603796	0.895281	0.630574	Armcx2
Armcx3	0	0	0	0	Armcx3	0	0	0	0	Armcx3	0	0	0	0	Armcx3	0.100212	0.427619	1.37842	0.195601	1.27821	-0.232018	Armcx3
Armcx4	0	0	0	0	Armcx4	0	0	0	0	Armcx4	0	0	0	0	Armcx4	0.263022	0.0256017	-0.118845	0.453352	-0.381867	0.42775	Armcx4
Arnt	0	0	0	0	Arnt	0	0	0	0	Arnt	0	0	0	0	Arnt	0.173654	0.269662	-0.387308	-0.0547823	-0.560962	-0.324444	Arnt
Arnt2	0	0	1	0	Arnt2	0	0	1	0	Arnt2	0	0	0	0	Arnt2	-0.816444	0.761741	-0.322667	1.26029	0.493777	0.498551	Arnt2
Arpc1a	0	0	0	0	Arpc1a	0	0	0	0	Arpc1a	0	0	0	0	Arpc1a	0.129548	0.109846	0.353733	0.3661	0.224185	0.256254	Arpc1a
Arpc1b	0	0	0	0	Arpc1b	0	0	0	0	Arpc1b	0	0	0	0	Arpc1b	0.482402	0.47512	1.37017	0.364605	0.887767	-0.110515	Arpc1b
Arpc2	0	0	0	0	Arpc2	0	0	0	0	Arpc2	0	0	0	0	Arpc2	-0.131346	-0.119874	0.829744	0.212562	0.96109	0.332436	Arpc2
Arpc3	0	0	0	0	Arpc3	0	0	0	0	Arpc3	0	0	0	0	Arpc3	-0.0930545	-0.217272	-0.0381081	0.085857	0.0549464	0.303129	Arpc3
Arpc4	0	0	0	0	Arpc4	0	0	0	0	Arpc4	1	0	0	0	Arpc4	-0.34741	-0.635545	0.423119	0.379326	0.770529	1.01487	Arpc4
Arpc5	0	0	0	0	Arpc5	0	0	0	0	Arpc5	0	0	0	0	Arpc5	0.146154	0.0640393	0.341648	0.567651	0.195493	0.503612	Arpc5
Arpc5l	0	0	0	1	Arpc5l	1	0	0	0	Arpc5l	1	0	0	0	Arpc5l	0.206769	-0.922157	2.36713	1.83806	2.16037	2.76022	Arpc5l
Arpin	0	0	0	0	Arpin	0	0	0	0	Arpin	1	0	0	0	Arpin	0.133826	-0.253999	0.806801	0.546272	0.672975	0.800271	Arpin
Arpp19	0	0	0	0	Arpp19	0	0	0	0	Arpp19	0	0	0	0	Arpp19	0.189626	0.183836	0.888836	0.529438	0.69921	0.345602	Arpp19
Arsa	0	0	0	0	Arsa	0	0	0	0	Arsa	0	0	0	0	Arsa	-0.0856031	-0.0629447	-0.280052	-0.143074	-0.194449	-0.080129	Arsa
Arsb	0	0	0	0	Arsb	0	1	0	0	Arsb	0	1	0	0	Arsb	-0.349909	-0.328417	-1.4325	-1.15765	-1.08259	-0.829233	Arsb
Arxes1	0	0	0	0	Arxes1	0	0	0	0	Arxes1	0	0	0	0	Arxes1	-0.357639	-0.242027	-0.317745	0.0225398	0.039894	0.264567	Arxes1
Arxes2	0	0	0	0	Arxes2	0	0	0	0	Arxes2	0	0	0	0	Arxes2	-0.492054	0.0148267	-1.28965	-0.284284	-0.797595	-0.29911	Arxes2
As3mt	0	0	0	0	As3mt	0	0	0	0	As3mt	0	0	0	0	As3mt	-0.110505	0.106561	0.454473	0.0171465	0.564978	-0.0894148	As3mt
Asah1	0	0	0	0	Asah1	0	1	0	0	Asah1	0	0	0	1	Asah1	-1.0563	0.204192	-1.01862	-0.840383	0.0376768	-1.04458	Asah1
Asap1	0	0	0	1	Asap1	0	0	1	0	Asap1	0	0	1	0	Asap1	0.0614828	-0.778947	-0.512704	0.607616	-0.574187	1.38656	Asap1
Asb1	0	0	1	0	Asb1	0	0	1	0	Asb1	0	0	0	0	Asb1	-0.028965	1.08309	0.504169	1.14931	0.533134	0.0662197	Asb1
Asb13	0	0	0	0	Asb13	0	1	0	0	Asb13	0	1	0	0	Asb13	-0.0895965	0.421266	-0.908107	-0.624801	-0.81851	-1.04607	Asb13
Asb6	0	0	0	0	Asb6	1	0	0	0	Asb6	1	0	0	0	Asb6	-0.22196	0.240049	1.16021	1.06156	1.38217	0.821511	Asb6
Ascc1	0	0	0	0	Ascc1	0	0	0	0	Ascc1	0	0	0	0	Ascc1	0.466388	0.296256	0.914477	0.234453	0.448089	-0.0618027	Ascc1
Ascc3	0	0	0	0	Ascc3	0	0	0	0	Ascc3	0	0	0	0	Ascc3	-1.35579	-0.333138	-1.15089	-0.588047	0.204897	-0.254909	Ascc3
Asf1a	0	0	0	1	Asf1a	0	0	0	0	Asf1a	0	0	1	0	Asf1a	0.623189	-1.85284	0.944026	0.0182106	0.320837	1.87106	Asf1a
Asf1b	0	0	0	0	Asf1b	0	0	0	0	Asf1b	0	0	0	0	Asf1b	0.0825379	-0.00663716	0.79798	0.0369579	0.715442	0.0435951	Asf1b
Ash1l	0	0	0	0	Ash1l	0	0	0	0	Ash1l	0	0	0	0	Ash1l	0.418428	0.31935	-0.638966	0.488672	-1.05739	0.169322	Ash1l
Ash2l	0	0	0	0	Ash2l	0	0	0	0	Ash2l	0	0	0	0	Ash2l	-1.08221	0.380291	-0.223656	0.122543	0.858554	-0.257748	Ash2l
Asic1	0	0	0	0	Asic1	0	0	1	0	Asic1	0	0	1	0	Asic1	-0.418852	0.263775	0.0189341	1.71674	0.437786	1.45297	Asic1
Asl	0	0	0	0	Asl	0	0	0	0	Asl	0	0	0	0	Asl	2.58015	-0.242574	1.00216	0.0833442	-1.57798	0.325918	Asl
Asna1	0	0	0	0	Asna1	0	0	0	0	Asna1	0	0	0	0	Asna1	-0.0311504	0.18823	0.513165	-0.0665097	0.544315	-0.25474	Asna1
Asns	0	0	0	0	Asns	1	0	0	0	Asns	1	0	0	0	Asns	-0.0587037	-0.0908371	1.32976	0.759251	1.38846	0.850088	Asns
Asph	0	0	0	0	Asph	0	0	1	0	Asph	0	0	1	0	Asph	0.267158	0.271089	0.236319	1.30137	-0.0308396	1.03028	Asph
Asphd1	0	0	0	1	Asphd1	0	0	0	0	Asphd1	1	0	0	0	Asphd1	-0.033372	-0.634146	1.2792	0.541733	1.31257	1.17588	Asphd1
Aspm	0	0	0	0	Aspm	0	1	0	0	Aspm	0	1	0	0	Aspm	-0.635281	0.289109	-2.13907	-1.64991	-1.50379	-1.93901	Aspm
Aspscr1	0	0	0	0	Aspscr1	0	0	0	0	Aspscr1	1	0	0	0	Aspscr1	-0.0798804	-0.0815655	0.720502	0.54084	0.800383	0.622405	Aspscr1
Asrgl1	0	0	0	0	Asrgl1	0	0	0	0	Asrgl1	0	0	0	0	Asrgl1	0.246082	-0.157406	0.639032	-0.178923	0.39295	-0.0215164	Asrgl1
Astn1	0	0	0	0	Astn1	0	1	0	0	Astn1	0	0	0	0	Astn1	-0.541099	-0.410868	-0.832663	-1.03005	-0.291565	-0.619179	Astn1
Asxl2	0	0	1	0	Asxl2	0	0	0	0	Asxl2	0	0	0	0	Asxl2	-0.259202	1.11127	-0.491273	0.33943	-0.232071	-0.771843	Asxl2
Atad1	0	0	0	0	Atad1	0	0	0	1	Atad1	0	0	0	1	Atad1	-0.370311	-0.00689046	0.293853	-1.05231	0.664164	-1.04542	Atad1
Atad2	0	0	1	0	Atad2	0	0	0	0	Atad2	0	0	0	0	Atad2	-0.369679	0.69368	-0.0873874	0.35141	0.282292	-0.34227	Atad2
Atad3a	0	0	0	0	Atad3a	1	0	0	0	Atad3a	0	0	0	0	Atad3a	-0.516988	0.408439	1.1057	0.706215	1.62269	0.297775	Atad3a
Atcay	0	0	0	0	Atcay	0	0	1	0	Atcay	1	0	0	0	Atcay	-0.337519	0.463498	0.313708	1.43124	0.651227	0.967741	Atcay
Ate1	0	0	0	0	Ate1	0	0	0	0	Ate1	0	0	0	0	Ate1	0.738548	-0.548676	0.276613	0.039819	-0.461935	0.588495	Ate1
Atf1	0	0	0	0	Atf1	0	0	0	0	Atf1	0	0	1	0	Atf1	-0.276469	-0.531639	-0.500891	0.326605	-0.224422	0.858244	Atf1
Atf4	0	0	1	0	Atf4	1	0	0	0	Atf4	0	0	0	0	Atf4	1.43161	2.56664	3.154	3.64068	1.7224	1.07404	Atf4
Atf5	0	0	1	0	Atf5	0	0	1	0	Atf5	1	0	0	0	Atf5	-0.201376	1.83734	1.59083	3.29132	1.7922	1.45397	Atf5
Atf6	0	0	0	0	Atf6	0	0	1	0	Atf6	1	0	0	0	Atf6	-0.503745	0.290522	1.22746	2.20914	1.73121	1.91861	Atf6
Atf6b	0	0	0	0	Atf6b	1	0	0	0	Atf6b	1	0	0	0	Atf6b	-0.0888714	-0.296436	1.01696	0.717324	1.10583	1.01376	Atf6b
Atf7	0	0	0	0	Atf7	0	0	1	0	Atf7	0	0	1	0	Atf7	-0.462474	0.105649	-0.560498	1.20598	-0.0980235	1.10033	Atf7
Atf7ip	0	0	1	0	Atf7ip	0	0	1	0	Atf7ip	0	0	0	0	Atf7ip	-0.598658	0.905031	-0.103209	1.21236	0.495449	0.307329	Atf7ip
Atg101	0	0	0	0	Atg101	0	0	0	0	Atg101	0	0	0	0	Atg101	0.504175	0.652073	1.83997	0.932953	1.33579	0.28088	Atg101
Atg12	0	0	1	0	Atg12	0	0	1	0	Atg12	1	0	0	0	Atg12	-0.209921	0.9128	0.922245	1.72846	1.13217	0.815658	Atg12
Atg13	0	0	0	0	Atg13	1	0	0	0	Atg13	0	0	0	0	Atg13	-0.255823	0.42379	0.98087	0.977947	1.23669	0.554157	Atg13
Atg14	0	0	1	0	Atg14	0	0	1	0	Atg14	0	0	0	0	Atg14	-0.0985546	1.02859	0.476312	1.60785	0.574867	0.579257	Atg14
Atg16l1	0	0	0	0	Atg16l1	1	0	0	0	Atg16l1	0	0	0	0	Atg16l1	0.551213	0.527608	1.34938	0.773924	0.798162	0.246316	Atg16l1
Atg2b	0	0	0	0	Atg2b	0	0	0	0	Atg2b	0	0	0	0	Atg2b	-0.400726	-0.152335	-0.531661	0.0160323	-0.130935	0.168367	Atg2b
Atg3	0	0	0	0	Atg3	0	0	0	0	Atg3	0	0	0	0	Atg3	-0.69432	-0.169557	0.617673	0.275116	1.31199	0.444673	Atg3
Atg4b	0	0	0	0	Atg4b	0	0	0	0	Atg4b	0	0	0	0	Atg4b	0.2553	0.129178	1.07821	0.094418	0.822911	-0.0347601	Atg4b
Atg5	0	0	0	0	Atg5	0	0	0	0	Atg5	1	0	0	0	Atg5	-1.38332	-0.605344	-0.492201	0.548918	0.891116	1.15426	Atg5
Atg7	0	0	0	0	Atg7	0	0	1	0	Atg7	0	0	1	0	Atg7	0.234498	-0.232194	-0.0981385	1.38623	-0.332636	1.61842	Atg7
Atg9a	0	0	0	1	Atg9a	0	0	0	1	Atg9a	0	0	0	0	Atg9a	0.323442	-1.21461	0.983511	-0.757973	0.660069	0.456636	Atg9a
Atg9b	0	0	1	0	Atg9b	0	0	1	0	Atg9b	1	0	0	0	Atg9b	0.44012	1.23069	1.49292	2.17108	1.0528	0.940388	Atg9b
Atic	0	0	0	0	Atic	1	0	0	0	Atic	1	0	0	0	Atic	0.0390527	-0.258432	1.08319	0.753885	1.04414	1.01232	Atic
Atl1	0	0	0	0	Atl1	0	0	0	0	Atl1	0	0	0	0	Atl1	-0.254209	0.29801	0.49244	0.129037	0.746649	-0.168973	Atl1
Atl2	0	0	0	0	Atl2	0	0	0	0	Atl2	0	0	0	0	Atl2	0.395823	-0.0514984	0.094802	-0.365882	-0.301021	-0.314384	Atl2
Atl3	0	0	0	0	Atl3	0	0	0	0	Atl3	0	0	0	0	Atl3	-1.40627	-0.183318	-1.44567	-0.192518	-0.0394078	-0.0092001	Atl3
Atm	0	0	0	0	Atm	0	0	0	0	Atm	0	1	0	0	Atm	-0.965499	-0.218891	-2.24851	-1.21956	-1.28301	-1.00067	Atm
Atmin	0	0	0	0	Atmin	0	0	1	0	Atmin	0	0	1	0	Atmin	-0.801437	-0.0153255	-0.478946	1.00527	0.32249	1.02059	Atmin
Atn1	0	0	0	0	Atn1	0	0	0	0	Atn1	0	0	0	0	Atn1	-0.280541	0.0911949	-0.0669476	-0.372615	0.213594	-0.46381	Atn1
Atox1	0	0	0	0	Atox1	0	0	0	0	Atox1	1	0	0	0	Atox1	-0.224374	-0.202761	0.379135	0.962205	0.603509	1.16497	Atox1
Atp13a1	0	0	0	0	Atp13a1	0	0	0	0	Atp13a1	0	0	0	0	Atp13a1	-0.0490833	0.157045	0.953757	0.485735	1.00284	0.328689	Atp13a1
Atp13a2	0	0	1	0	Atp13a2	1	0	0	0	Atp13a2	0	0	0	0	Atp13a2	-0.224127	1.186	1.58089	2.1666	1.80502	0.9806	Atp13a2
Atp13a3	0	1	0	0	Atp13a3	0	0	0	0	Atp13a3	0	0	1	0	Atp13a3	-1.03437	-0.729297	-1.01115	0.418043	0.0232107	1.14734	Atp13a3
Atp1a1	0	0	0	0	Atp1a1	0	0	0	0	Atp1a1	1	0	0	0	Atp1a1	-0.271732	-0.827658	0.377541	-0.200657	0.649272	0.627002	Atp1a1
Atp1b1	0	0	0	0	Atp1b1	0	1	0	0	Atp1b1	0	0	0	0	Atp1b1	-0.473197	-0.389256	-1.29187	-0.864177	-0.81867	-0.474921	Atp1b1
Atp1b3	0	0	0	0	Atp1b3	0	1	0	0	Atp1b3	0	0	0	0	Atp1b3	-0.309421	-0.350162	-0.906336	-0.65344	-0.596914	-0.303278	Atp1b3
Atp2a2	0	0	0	0	Atp2a2	0	1	0	0	Atp2a2	0	0	0	0	Atp2a2	-0.605665	-0.553491	-0.982888	-0.8325	-0.377223	-0.279009	Atp2a2
Atp2a3	0	0	0	0	Atp2a3	0	1	0	0	Atp2a3	0	0	0	0	Atp2a3	-0.507033	-0.282042	-0.868149	-1.12956	-0.361116	-0.847518	Atp2a3
Atp2b1	0	0	0	1	Atp2b1	0	1	0	0	Atp2b1	0	0	0	0	Atp2b1	-0.518075	-1.36601	-1.59619	-1.77054	-1.07812	-0.404533	Atp2b1
Atp2c1	0	0	0	0	Atp2c1	0	0	0	0	Atp2c1	0	0	0	0	Atp2c1	0.141675	-0.276849	-0.863852	-0.463792	-1.00553	-0.186943	Atp2c1
Atp4a	0	0	0	0	Atp4a	0	1	0	0	Atp4a	0	0	0	1	Atp4a	-0.283025	0.306047	-1.05168	-1.19314	-0.768659	-1.49919	Atp4a
Atp5a1	0	0	0	0	Atp5a1	0	0	0	0	Atp5a1	0	0	0	0	Atp5a1	0.0568126	-0.165276	0.250092	-0.464753	0.193279	-0.299477	Atp5a1
Atp5b	0	0	0	0	Atp5b	0	0	0	0	Atp5b	0	0	0	0	Atp5b	-0.0625349	-0.14069	0.111666	-0.241024	0.174201	-0.100334	Atp5b
Atp5c1	0	0	0	1	Atp5c1	0	0	0	0	Atp5c1	0	0	0	0	Atp5c1	0.211032	-0.602551	0.424306	-0.41511	0.213274	0.187441	Atp5c1
Atp5d	0	0	0	0	Atp5d	0	0	0	0	Atp5d	0	0	0	0	Atp5d	-0.304802	-0.151186	-0.35304	-0.219433	-0.0482384	-0.0682469	Atp5d
Atp5e	0	0	0	0	Atp5e	0	0	0	0	Atp5e	0	0	0	0	Atp5e	0.107462	-0.427988	0.0314682	0.07964	-0.0759936	0.507628	Atp5e
Atp5g1	0	0	0	0	Atp5g1	1	0	0	0	Atp5g1	1	0	0	0	Atp5g1	-0.0928697	-0.111444	1.50738	1.76192	1.60025	1.87336	Atp5g1
Atp5g2	0	0	0	0	Atp5g2	1	0	0	0	Atp5g2	1	0	0	0	Atp5g2	-0.0162115	-0.544487	0.638762	0.635419	0.654974	1.17991	Atp5g2
Atp5g3	0	0	0	0	Atp5g3	0	0	0	0	Atp5g3	0	0	0	0	Atp5g3	-0.206985	-0.273015	-0.0392502	0.0576047	0.167734	0.33062	Atp5g3
Atp5h	0	0	0	0	Atp5h	0	0	0	0	Atp5h	0	0	0	0	Atp5h	-0.0220574	-0.070456	0.245736	-0.0139097	0.267793	0.0565462	Atp5h
Atp5j	0	0	0	0	Atp5j	0	0	0	0	Atp5j	0	0	0	0	Atp5j	-0.151776	0.390652	-0.214632	0.175722	-0.0628566	-0.21493	Atp5j
Atp5j2	0	0	0	0	Atp5j2	0	0	0	0	Atp5j2	0	0	0	0	Atp5j2	-0.0135949	-0.0329019	0.477172	0.407389	0.490767	0.440291	Atp5j2
Atp5k	0	0	0	0	Atp5k	0	0	0	0	Atp5k	0	0	0	0	Atp5k	0.0746031	0.372471	0.409558	0.67759	0.334955	0.30512	Atp5k
Atp5l	0	0	0	0	Atp5l	0	0	0	0	Atp5l	0	0	0	0	Atp5l	0.187866	-0.0839364	-0.0200164	-0.180408	-0.207882	-0.096472	Atp5l
Atp5md	0	0	0	0	Atp5md	0	0	0	0	Atp5md	0	0	0	0	Atp5md	0.194411	-0.169801	-0.0337266	-0.531124	-0.228138	-0.361323	Atp5md
Atp5mpl	0	0	0	0	Atp5mpl	0	0	0	0	Atp5mpl	0	0	0	0	Atp5mpl	-0.0472362	-0.406914	0.116405	0.23321	0.163641	0.640125	Atp5mpl
Atp5o	0	0	0	0	Atp5o	0	0	0	0	Atp5o	0	0	0	0	Atp5o	-0.193974	-0.516272	0.379538	0.0146979	0.573513	0.53097	Atp5o
Atp5pb	0	0	0	0	Atp5pb	0	0	0	0	Atp5pb	0	0	0	0	Atp5pb	-0.173185	-0.380977	0.685512	0.0656047	0.858697	0.446582	Atp5pb
Atp6ap1	0	0	0	0	Atp6ap1	0	0	0	0	Atp6ap1	0	0	0	0	Atp6ap1	-0.244558	-0.494671	-0.459703	-0.931347	-0.215145	-0.436676	Atp6ap1
Atp6ap2	0	0	0	0	Atp6ap2	0	1	0	0	Atp6ap2	0	1	0	0	Atp6ap2	-0.405776	-0.316165	-1.47219	-1.23044	-1.06641	-0.914275	Atp6ap2
Atp6v0a1	0	0	0	0	Atp6v0a1	0	0	0	0	Atp6v0a1	0	0	0	0	Atp6v0a1	-0.609815	-0.309983	-0.235252	-0.324257	0.374563	-0.0142742	Atp6v0a1
Atp6v0a2	0	0	0	0	Atp6v0a2	1	0	0	0	Atp6v0a2	0	0	0	0	Atp6v0a2	-0.346612	0.526848	0.637245	1.02182	0.983857	0.494973	Atp6v0a2
Atp6v0b	0	0	0	0	Atp6v0b	0	0	0	1	Atp6v0b	0	0	0	0	Atp6v0b	-0.159805	-0.694227	-0.258824	-1.15687	-0.0990195	-0.462647	Atp6v0b
Atp6v0c	0	0	0	0	Atp6v0c	0	0	0	0	Atp6v0c	0	0	0	0	Atp6v0c	-0.108826	-0.146395	-0.313537	-0.276772	-0.204712	-0.130377	Atp6v0c
Atp6v0d1	0	0	0	0	Atp6v0d1	0	0	0	0	Atp6v0d1	0	0	0	0	Atp6v0d1	-0.198262	-0.545424	0.624985	-0.0748872	0.823247	0.470537	Atp6v0d1
Atp6v0e	0	0	0	0	Atp6v0e	0	0	0	0	Atp6v0e	0	0	0	0	Atp6v0e	-0.060195	0.0188544	-0.0863221	-0.101002	-0.0261271	-0.119856	Atp6v0e
Atp6v0e2	0	0	0	0	Atp6v0e2	0	0	0	0	Atp6v0e2	0	0	0	0	Atp6v0e2	-0.36541	-0.277529	-0.351987	-0.0301639	0.0134231	0.247366	Atp6v0e2
Atp6v1a	0	0	0	0	Atp6v1a	0	0	0	0	Atp6v1a	0	0	0	0	Atp6v1a	-0.482581	0.425116	-1.18951	0.18096	-0.706926	-0.244156	Atp6v1a
Atp6v1b2	0	0	0	0	Atp6v1b2	0	0	0	0	Atp6v1b2	0	0	0	0	Atp6v1b2	-0.0732548	-0.109605	0.267139	-0.270154	0.340394	-0.16055	Atp6v1b2
Atp6v1c1	0	0	0	0	Atp6v1c1	0	0	0	1	Atp6v1c1	0	0	0	0	Atp6v1c1	-0.328667	-0.840696	-0.00153809	-0.809345	0.327129	0.0313501	Atp6v1c1
Atp6v1d	0	0	0	0	Atp6v1d	0	0	0	1	Atp6v1d	0	0	0	1	Atp6v1d	-0.243343	-0.166108	-0.251865	-0.936852	-0.00852213	-0.770744	Atp6v1d
Atp6v1e1	0	0	0	0	Atp6v1e1	0	0	0	0	Atp6v1e1	0	0	0	0	Atp6v1e1	0.135048	0.127358	-0.094544	-0.544772	-0.229592	-0.67213	Atp6v1e1
Atp6v1f	0	0	0	0	Atp6v1f	0	0	0	0	Atp6v1f	0	0	0	0	Atp6v1f	0.0368872	-0.0708182	0.387087	0.296701	0.3502	0.367519	Atp6v1f
Atp6v1g1	0	0	0	0	Atp6v1g1	1	0	0	0	Atp6v1g1	1	0	0	0	Atp6v1g1	0.0762894	0.0917612	0.74397	0.865865	0.66768	0.774104	Atp6v1g1
Atp6v1h	0	0	0	0	Atp6v1h	0	0	0	0	Atp6v1h	0	0	0	0	Atp6v1h	-0.181018	-0.135686	-0.00775925	-0.361041	0.173259	-0.225355	Atp6v1h
Atp7a	0	0	0	0	Atp7a	0	0	0	0	Atp7a	0	0	0	0	Atp7a	-1.02742	-0.279146	-2.25303	-0.26783	-1.22561	0.0113155	Atp7a
Atp8b1	0	1	0	0	Atp8b1	0	0	0	0	Atp8b1	0	1	0	0	Atp8b1	-1.00844	-0.679717	-2.59265	-1.99085	-1.58421	-1.31113	Atp8b1
Atp9a	0	1	0	0	Atp9a	0	0	0	0	Atp9a	1	0	0	0	Atp9a	-1.14036	-0.741993	-0.300051	-0.0468678	0.840305	0.695125	Atp9a
Atp9b	0	0	1	0	Atp9b	0	0	1	0	Atp9b	0	0	0	0	Atp9b	0.38496	1.77662	0.466081	1.24299	0.0811209	-0.53363	Atp9b
Atpaf1	0	0	0	0	Atpaf1	0	0	1	0	Atpaf1	0	0	1	0	Atpaf1	0.489273	0.196362	-0.343072	0.94722	-0.832345	0.750858	Atpaf1
Atpaf2	0	0	0	0	Atpaf2	1	0	0	0	Atpaf2	1	0	0	0	Atpaf2	-0.0581367	-0.312653	1.2127	0.929631	1.27083	1.24228	Atpaf2
Atpif1	0	0	0	0	Atpif1	0	0	0	0	Atpif1	0	0	0	0	Atpif1	0.0666308	0.203707	0.275396	0.564157	0.208765	0.36045	Atpif1
Atpsckmt	0	0	0	0	Atpsckmt	1	0	0	0	Atpsckmt	1	0	0	0	Atpsckmt	0.197978	0.764179	1.08441	1.48188	0.886429	0.717704	Atpsckmt
Atraid	0	0	0	0	Atraid	0	0	0	0	Atraid	0	0	0	0	Atraid	-0.186504	-0.114172	-0.046207	-0.254235	0.140297	-0.140063	Atraid
Atrn	0	0	0	0	Atrn	0	0	1	0	Atrn	0	0	0	0	Atrn	-0.861584	0.15417	-0.572071	0.840851	0.289513	0.68668	Atrn
Atrx	0	0	0	0	Atrx	0	1	0	0	Atrx	0	1	0	0	Atrx	0.0390703	0.445995	-1.58696	-1.28186	-1.62603	-1.72785	Atrx
Atxn1	0	0	0	0	Atxn1	0	0	1	0	Atxn1	0	0	1	0	Atxn1	0.586672	-0.525404	-0.656396	0.609116	-1.24307	1.13452	Atxn1
Atxn10	0	0	0	0	Atxn10	0	0	0	0	Atxn10	0	0	0	0	Atxn10	-0.0903675	-0.341702	0.561591	0.0649942	0.651959	0.406696	Atxn10
Atxn1l	0	0	1	0	Atxn1l	0	0	1	0	Atxn1l	0	0	1	0	Atxn1l	-0.163128	1.2323	-0.10744	2.37963	0.0556871	1.14733	Atxn1l
Atxn2l	0	0	0	0	Atxn2l	0	0	0	0	Atxn2l	1	0	0	0	Atxn2l	0.632804	-0.512037	1.31883	0.213882	0.686023	0.72592	Atxn2l
Atxn7l3b	0	0	1	0	Atxn7l3b	0	0	1	0	Atxn7l3b	0	0	0	0	Atxn7l3b	-0.353818	0.713672	-0.127037	1.07797	0.226781	0.364302	Atxn7l3b
AU040320	0	0	0	0	AU040320	0	0	0	0	AU040320	0	0	0	0	AU040320	-0.336766	-0.379886	1.69831	0.920295	2.03508	1.30018	AU040320
Auh	0	0	0	0	Auh	0	0	0	0	Auh	0	0	0	0	Auh	-0.100742	-0.263692	1.08084	-0.106257	1.18158	0.157436	Auh
Aup1	0	1	0	0	Aup1	0	0	0	0	Aup1	0	0	0	0	Aup1	-0.805683	-0.912154	0.892748	0.064841	1.69843	0.976995	Aup1
Aurka	0	0	0	0	Aurka	0	0	0	1	Aurka	0	0	0	0	Aurka	0.270745	-0.112745	0.00947179	-0.685068	-0.261273	-0.572322	Aurka
Aurkaip1	0	0	0	0	Aurkaip1	1	0	0	0	Aurkaip1	1	0	0	0	Aurkaip1	-0.284365	0.04484	0.657158	0.726824	0.941522	0.681984	Aurkaip1
Aurkb	0	0	0	0	Aurkb	0	0	0	1	Aurkb	0	0	0	1	Aurkb	0.09393	0.113295	-0.436893	-1.38214	-0.530823	-1.49544	Aurkb
Auts2	0	0	0	0	Auts2	0	0	0	0	Auts2	0	0	0	0	Auts2	-0.10614	0.23482	-1.01342	-0.236231	-0.907282	-0.471051	Auts2
Avl9	0	0	0	0	Avl9	0	0	0	0	Avl9	0	0	0	0	Avl9	-0.457569	0.262574	-1.27639	0.433584	-0.818818	0.17101	Avl9
Avpi1	1	0	0	0	Avpi1	1	0	0	0	Avpi1	1	0	0	0	Avpi1	0.713353	0.762118	3.79029	3.45343	3.07694	2.69131	Avpi1
AW209491	0	0	0	0	AW209491	1	0	0	0	AW209491	1	0	0	0	AW209491	0.334534	0.276863	1.54238	1.09357	1.20784	0.816706	AW209491
AW549877	0	0	0	0	AW549877	0	0	0	0	AW549877	0	1	0	0	AW549877	-0.187421	0.580918	-1.16614	-0.246416	-0.978723	-0.827334	AW549877
Axin1	0	0	1	0	Axin1	1	0	0	0	Axin1	0	0	0	0	Axin1	0.278585	1.41573	1.25933	1.13713	0.98074	-0.278596	Axin1
AY358078	0	0	0	0	AY358078	0	0	0	0	AY358078	0	0	0	0	AY358078	-0.0224707	0.177994	1.07998	0.42055	1.10245	0.242556	AY358078
Azin1	0	0	1	0	Azin1	0	0	1	0	Azin1	0	0	0	0	Azin1	-0.22995	0.821282	0.012924	1.56014	0.242874	0.738855	Azin1
B230219D22Rik	0	0	0	0	B230219D22Rik	0	0	0	0	B230219D22Rik	0	0	0	0	B230219D22Rik	-0.820149	0.358197	-1.25675	0.117158	-0.436599	-0.241039	B230219D22Rik
B2m	0	0	0	0	B2m	0	0	0	0	B2m	0	0	0	0	B2m	1.2944	0.349669	1.62214	0.558959	0.327738	0.209289	B2m
B3galnt1	0	0	0	0	B3galnt1	0	0	0	0	B3galnt1	0	0	0	0	B3galnt1	-1.03902	-0.320014	-1.47364	-0.181326	-0.434623	0.138687	B3galnt1
B3galt5	0	0	0	0	B3galt5	0	0	0	0	B3galt5	0	0	0	0	B3galt5	0.322854	0.901825	-0.971918	0.268754	-1.29477	-0.633072	B3galt5
B3galt6	0	0	0	0	B3galt6	1	0	0	0	B3galt6	0	0	1	0	B3galt6	-0.149193	-0.73023	1.05182	1.16461	1.20101	1.89484	B3galt6
B3gat3	0	0	0	0	B3gat3	1	0	0	0	B3gat3	0	0	0	0	B3gat3	0.121697	0.350286	0.634758	0.827155	0.513061	0.476868	B3gat3
B3gnt2	0	0	0	0	B3gnt2	0	0	0	0	B3gnt2	0	0	0	0	B3gnt2	-0.739106	0.477376	-0.841871	0.103718	-0.102765	-0.373658	B3gnt2
B3gnt3	0	0	0	0	B3gnt3	1	0	0	0	B3gnt3	0	0	0	0	B3gnt3	0.266794	0.861194	0.675323	1.03664	0.408529	0.17545	B3gnt3
B3gnt9	0	0	0	0	B3gnt9	1	0	0	0	B3gnt9	1	0	0	0	B3gnt9	-0.0359106	-0.135548	0.656335	0.643567	0.692246	0.779115	B3gnt9
B4galnt4	0	0	1	0	B4galnt4	0	0	1	0	B4galnt4	1	0	0	0	B4galnt4	-0.585012	0.650792	0.321875	1.25229	0.906887	0.601495	B4galnt4
B4galt1	0	0	0	0	B4galt1	0	0	1	0	B4galt1	0	0	0	0	B4galt1	-0.257405	-0.0321431	0.104023	0.906889	0.361428	0.939032	B4galt1
B4galt3	0	0	0	0	B4galt3	1	0	0	0	B4galt3	1	0	0	0	B4galt3	-0.166647	-0.0413154	1.02584	0.631612	1.19248	0.672927	B4galt3
B4galt5	0	0	0	0	B4galt5	0	1	0	0	B4galt5	0	1	0	0	B4galt5	-0.294971	-0.0401348	-0.990868	-0.846936	-0.695896	-0.806801	B4galt5
B4galt6	0	0	0	0	B4galt6	0	0	1	0	B4galt6	0	0	1	0	B4galt6	-0.2083	0.0667964	-0.595012	0.891566	-0.386712	0.824769	B4galt6
B4galt7	0	0	1	0	B4galt7	1	0	0	0	B4galt7	0	0	0	0	B4galt7	0.0771956	1.38841	1.09125	1.20838	1.01406	-0.180025	B4galt7
B4gat1	0	0	0	0	B4gat1	0	0	0	0	B4gat1	0	0	0	0	B4gat1	-0.405528	-0.447177	0.0146755	-0.277254	0.420204	0.169923	B4gat1
B9d1	0	0	0	0	B9d1	0	0	0	0	B9d1	1	0	0	0	B9d1	-0.374187	-0.62814	0.304095	0.480344	0.678282	1.10848	B9d1
B9d2	0	0	0	0	B9d2	0	0	0	0	B9d2	1	0	0	0	B9d2	-0.23256	-0.611567	0.758973	0.227974	0.991533	0.839541	B9d2
Babam1	0	0	0	0	Babam1	0	0	0	0	Babam1	0	0	0	0	Babam1	-0.00398462	0.373747	0.582163	0.0329798	0.586148	-0.340767	Babam1
Babam2	0	0	0	0	Babam2	1	0	0	0	Babam2	1	0	0	0	Babam2	-0.334272	0.146289	0.697509	1.0191	1.03178	0.872812	Babam2
Bace1	0	0	0	0	Bace1	0	0	0	1	Bace1	0	0	0	1	Bace1	0.368765	-0.187165	0.303234	-1.55488	-0.0655309	-1.36771	Bace1
Bace2	0	0	0	0	Bace2	0	1	0	0	Bace2	0	1	0	0	Bace2	-0.336013	-0.267845	-0.98534	-1.38395	-0.649326	-1.11611	Bace2
Bach1	0	0	1	0	Bach1	0	0	1	0	Bach1	0	0	0	0	Bach1	0.616045	1.22636	-0.451771	1.40908	-1.06782	0.182726	Bach1
Bad	0	0	0	0	Bad	1	0	0	0	Bad	1	0	0	0	Bad	0.233171	-0.255136	1.01756	0.738062	0.784386	0.993197	Bad
Bag1	0	0	0	0	Bag1	0	0	0	0	Bag1	0	0	0	0	Bag1	-0.176967	-0.136088	0.334002	-0.150642	0.510969	-0.0145547	Bag1
Bag2	0	0	0	0	Bag2	1	0	0	0	Bag2	0	0	0	0	Bag2	0.57152	0.841806	0.816481	1.3406	0.244961	0.498796	Bag2
Bag3	0	0	1	0	Bag3	0	0	0	0	Bag3	0	0	0	1	Bag3	0.22206	0.892303	-0.40743	-0.560802	-0.62949	-1.45311	Bag3
Bag4	0	0	0	0	Bag4	0	0	1	0	Bag4	0	0	1	0	Bag4	-0.0139797	0.550128	-0.292665	1.16812	-0.278685	0.61799	Bag4
Bag5	0	0	0	0	Bag5	0	0	0	0	Bag5	0	0	0	0	Bag5	-0.104638	0.135545	0.302381	-0.0237395	0.40702	-0.159284	Bag5
Bag6	0	0	0	0	Bag6	0	0	0	0	Bag6	0	0	0	0	Bag6	0.544828	-0.258993	0.884529	-0.0116743	0.339702	0.247318	Bag6
Bahd1	1	0	0	0	Bahd1	0	0	0	0	Bahd1	0	0	0	0	Bahd1	0.895299	1.18887	1.53307	0.700367	0.637775	-0.4885	Bahd1
Baiap2	0	0	0	0	Baiap2	0	0	0	0	Baiap2	0	0	0	0	Baiap2	0.25577	0.164108	1.14296	-0.330603	0.887187	-0.494711	Baiap2
Baiap2l1	0	0	0	0	Baiap2l1	0	0	0	0	Baiap2l1	0	0	0	0	Baiap2l1	-0.376405	0.0700864	-0.416954	-0.264176	-0.0405494	-0.334263	Baiap2l1
Bambi	0	0	0	0	Bambi	0	0	0	1	Bambi	0	0	0	1	Bambi	0.281909	-0.382416	-1.04445	-2.71598	-1.32636	-2.33356	Bambi
Banf1	0	0	0	0	Banf1	1	0	0	0	Banf1	1	0	0	0	Banf1	-0.109921	0.454524	1.02961	1.20435	1.13953	0.749827	Banf1
Bap1	0	0	1	0	Bap1	1	0	0	0	Bap1	0	0	0	0	Bap1	-0.225718	0.705391	0.865869	0.994397	1.09159	0.289005	Bap1
Bard1	0	0	0	0	Bard1	0	0	0	0	Bard1	0	0	0	0	Bard1	-0.300462	0.274826	-0.935275	0.598285	-0.634813	0.323459	Bard1
Barhl1	0	0	0	0	Barhl1	0	0	0	0	Barhl1	0	1	0	0	Barhl1	0.545965	0.391254	-0.297973	-0.619372	-0.843938	-1.01063	Barhl1
Barx2	0	0	0	0	Barx2	0	0	0	1	Barx2	0	0	0	1	Barx2	0.020576	-0.0747316	-0.648043	-1.79037	-0.668619	-1.71564	Barx2
Bax	0	0	0	0	Bax	0	0	0	0	Bax	0	0	0	0	Bax	0.123802	-0.366548	0.68918	0.0317007	0.565378	0.398249	Bax
Baz1b	0	0	0	0	Baz1b	0	0	0	0	Baz1b	0	0	0	0	Baz1b	-0.412937	0.402207	-0.52	0.24145	-0.107063	-0.160757	Baz1b
Baz2a	0	0	1	0	Baz2a	0	0	0	0	Baz2a	0	0	0	1	Baz2a	-0.19315	0.817997	-0.911178	-0.53523	-0.718027	-1.35323	Baz2a
Bbip1	0	0	0	0	Bbip1	0	0	0	0	Bbip1	0	0	0	0	Bbip1	1.14757	0.220637	0.988624	-0.0321856	-0.158946	-0.252823	Bbip1
Bbs1	0	0	0	0	Bbs1	0	0	0	0	Bbs1	0	0	0	0	Bbs1	0.508127	0.46521	0.431834	0.617998	-0.0762936	0.152787	Bbs1
Bbs10	0	0	0	0	Bbs10	0	0	0	0	Bbs10	0	0	0	0	Bbs10	0.18357	-0.595287	-0.0187756	-0.415465	-0.202346	0.179822	Bbs10
Bbs4	0	0	0	0	Bbs4	1	0	0	0	Bbs4	1	0	0	0	Bbs4	-0.490074	-0.570229	0.830504	0.867333	1.32058	1.43756	Bbs4
Bbs7	0	0	0	0	Bbs7	0	0	0	0	Bbs7	0	0	0	0	Bbs7	-1.16218	0.361265	-0.634943	-0.136965	0.527238	-0.49823	Bbs7
BC003965	0	0	1	0	BC003965	0	0	1	0	BC003965	0	0	0	0	BC003965	0.0820968	1.26254	0.791618	1.70043	0.709521	0.437891	BC003965
BC004004	0	0	0	1	BC004004	0	0	0	0	BC004004	0	0	0	0	BC004004	-0.0743264	-0.821718	0.33076	-0.269593	0.405087	0.552125	BC004004
BC005537	0	0	0	0	BC005537	0	0	0	0	BC005537	0	0	0	0	BC005537	-0.745934	-0.0691909	-0.840005	0.237018	-0.0940708	0.306209	BC005537
BC005624	0	0	0	0	BC005624	1	0	0	0	BC005624	1	0	0	0	BC005624	0.807596	0.529956	1.73407	1.17636	0.926477	0.646399	BC005624
BC017158	0	0	0	0	BC017158	1	0	0	0	BC017158	0	0	0	0	BC017158	-0.122305	0.55098	0.955992	0.935102	1.0783	0.384122	BC017158
BC031181	0	0	0	0	BC031181	0	0	1	0	BC031181	1	0	0	0	BC031181	-0.337532	0.419044	0.659756	1.46245	0.997288	1.04341	BC031181
BC048403	0	0	0	0	BC048403	1	0	0	0	BC048403	1	0	0	0	BC048403	-0.452595	-0.145056	0.841737	1.11637	1.29433	1.26142	BC048403
BC055324	0	0	0	0	BC055324	0	0	0	0	BC055324	0	0	0	0	BC055324	0.234711	-0.0287426	0.503547	-0.116459	0.268836	-0.0877163	BC055324
Bcam	0	0	0	0	Bcam	0	1	0	0	Bcam	0	1	0	0	Bcam	-0.343078	-0.415817	-1.80923	-1.5809	-1.46615	-1.16509	Bcam
Bcap31	0	0	0	0	Bcap31	0	0	0	0	Bcap31	1	0	0	0	Bcap31	-0.405788	-0.890591	0.239446	-0.203098	0.645235	0.687493	Bcap31
Bcar1	0	0	0	0	Bcar1	0	0	0	0	Bcar1	0	0	0	0	Bcar1	-0.115659	0.218766	0.072763	-0.231756	0.188422	-0.450522	Bcar1
Bcas2	0	0	0	0	Bcas2	0	0	0	0	Bcas2	0	0	0	0	Bcas2	-0.182848	-0.502417	0.642229	-0.525633	0.825077	-0.0232162	Bcas2
Bccip	0	0	0	0	Bccip	0	0	0	0	Bccip	0	0	0	0	Bccip	-0.323048	0.210958	0.585295	0.795749	0.908343	0.584791	Bccip
Bcdin3d	0	0	0	0	Bcdin3d	0	0	0	0	Bcdin3d	0	0	0	0	Bcdin3d	0.727638	-0.0309503	1.92196	-0.1269	1.19432	-0.0959493	Bcdin3d
Bckdha	0	0	1	0	Bckdha	0	0	1	0	Bckdha	0	0	0	0	Bckdha	0.121986	0.877535	0.634982	1.24706	0.512996	0.369524	Bckdha
Bckdhb	0	0	0	0	Bckdhb	0	0	1	0	Bckdhb	0	0	0	0	Bckdhb	-0.123167	0.0761569	0.389769	1.13514	0.512936	1.05899	Bckdhb
Bckdk	0	0	0	0	Bckdk	0	0	0	0	Bckdk	0	0	0	0	Bckdk	-0.395572	-0.79068	0.0343834	-0.401532	0.429955	0.389148	Bckdk
Bcl10	0	0	0	0	Bcl10	1	0	0	0	Bcl10	1	0	0	0	Bcl10	0.263449	-0.0980892	1.54804	1.04866	1.28459	1.14675	Bcl10
Bcl2	0	0	1	0	Bcl2	0	0	1	0	Bcl2	0	0	0	0	Bcl2	-0.117992	1.43768	-0.0116888	1.55987	0.106303	0.122192	Bcl2
Bcl2l1	0	0	1	0	Bcl2l1	0	0	1	0	Bcl2l1	0	0	1	0	Bcl2l1	-0.597996	1.14352	0.0776913	2.55533	0.675688	1.41181	Bcl2l1
Bcl2l13	0	0	0	0	Bcl2l13	0	0	0	1	Bcl2l13	0	0	0	0	Bcl2l13	-0.0943591	-0.191652	0.306566	-0.735312	0.400925	-0.54366	Bcl2l13
Bcl2l2	0	0	1	0	Bcl2l2	0	0	1	0	Bcl2l2	0	0	0	0	Bcl2l2	0.258919	0.998503	0.665466	1.87266	0.406548	0.874158	Bcl2l2
Bcl6b	0	0	0	0	Bcl6b	0	0	0	0	Bcl6b	0	0	0	0	Bcl6b	0.0436712	0.234333	-0.386966	-0.0829221	-0.430637	-0.317255	Bcl6b
Bcl7a	0	0	0	0	Bcl7a	0	0	1	0	Bcl7a	0	0	0	0	Bcl7a	0.595278	0.540573	0.00794506	0.810554	-0.587333	0.269982	Bcl7a
Bcl7b	0	0	1	0	Bcl7b	1	0	0	0	Bcl7b	0	0	0	0	Bcl7b	-0.412418	0.805934	0.961766	1.45456	1.37418	0.648627	Bcl7b
Bcl7c	0	0	0	0	Bcl7c	0	0	0	0	Bcl7c	0	0	0	0	Bcl7c	0.294291	-0.0164168	1.28462	0.537339	0.990326	0.553756	Bcl7c
Bclaf1	0	0	0	0	Bclaf1	0	0	0	0	Bclaf1	0	0	0	0	Bclaf1	-0.693931	0.215128	-1.30767	0.571501	-0.61374	0.356373	Bclaf1
Bcor	0	0	0	0	Bcor	0	0	0	1	Bcor	0	1	0	0	Bcor	0.756631	0.263182	-0.0662223	-0.770936	-0.822854	-1.03412	Bcor
Bcr	0	0	1	0	Bcr	0	0	1	0	Bcr	0	0	0	0	Bcr	-0.0901376	0.936311	-0.109097	0.875293	-0.0189592	-0.0610185	Bcr
Bdh1	0	0	0	0	Bdh1	0	0	0	0	Bdh1	0	0	0	0	Bdh1	0.583952	-0.239532	1.02107	0.476109	0.437117	0.715642	Bdh1
Becn1	0	0	1	0	Becn1	0	0	1	0	Becn1	0	0	0	0	Becn1	-0.351137	1.29757	0.480684	1.81074	0.83182	0.513169	Becn1
Bet1	0	0	0	0	Bet1	0	0	0	0	Bet1	0	0	0	0	Bet1	0.968726	0.149221	2.66864	0.881703	1.69991	0.732482	Bet1
Bet1l	1	0	0	0	Bet1l	1	0	0	0	Bet1l	1	0	0	0	Bet1l	0.662305	1.046	2.07412	2.42063	1.41181	1.37463	Bet1l
Bex1	0	0	0	0	Bex1	0	0	0	0	Bex1	0	0	0	0	Bex1	0.0510014	-0.22477	0.361267	0.214464	0.310265	0.439234	Bex1
Bex2	0	0	0	0	Bex2	0	0	0	0	Bex2	0	0	0	0	Bex2	-0.110155	-0.132465	0.230624	0.0216036	0.340779	0.154069	Bex2
Bex3	0	0	0	0	Bex3	0	0	0	0	Bex3	0	0	0	0	Bex3	0.00940961	-0.06947	0.278717	-0.00405409	0.269308	0.0654159	Bex3
Bex4	0	0	0	0	Bex4	0	0	0	0	Bex4	0	0	0	0	Bex4	0.210617	0.202934	0.524461	0.978649	0.313844	0.775715	Bex4
Bfar	0	0	0	0	Bfar	0	0	1	0	Bfar	0	0	1	0	Bfar	0.77335	0.355533	0.776784	2.3789	0.00343357	2.02337	Bfar
Bhlhb9	0	0	0	0	Bhlhb9	0	0	0	1	Bhlhb9	0	0	0	1	Bhlhb9	-0.771519	0.238931	-0.71351	-1.79224	0.0580091	-2.03117	Bhlhb9
Bhlhe40	0	0	0	0	Bhlhe40	0	0	0	0	Bhlhe40	0	0	0	0	Bhlhe40	0.520169	-0.200526	1.78539	-0.108826	1.26522	0.0917001	Bhlhe40
Bhlhe41	0	0	0	0	Bhlhe41	1	0	0	0	Bhlhe41	0	0	0	0	Bhlhe41	0.392033	0.801118	0.67485	0.930984	0.282817	0.129866	Bhlhe41
Bicd2	0	0	0	0	Bicd2	0	0	1	0	Bicd2	0	0	1	0	Bicd2	1.03275	0.310643	0.0224107	1.69709	-1.01034	1.38645	Bicd2
Birc5	0	0	0	0	Birc5	0	0	0	0	Birc5	0	0	0	0	Birc5	-0.482655	-0.0379057	-0.804265	0.382721	-0.32161	0.420627	Birc5
Birc6	0	1	0	0	Birc6	0	0	0	0	Birc6	0	0	1	0	Birc6	-0.752969	-0.91088	-2.0895	-0.246595	-1.33653	0.664285	Birc6
Blcap	0	0	1	0	Blcap	1	0	0	0	Blcap	0	0	0	0	Blcap	0.24926	0.865078	0.715713	0.767104	0.466453	-0.0979746	Blcap
Blmh	0	0	0	0	Blmh	0	0	0	0	Blmh	1	0	0	0	Blmh	0.401994	-0.0931015	1.41159	0.568346	1.0096	0.661447	Blmh
Blnk	0	0	0	0	Blnk	0	1	0	0	Blnk	0	1	0	0	Blnk	0.149865	0.19078	-1.508	-1.34807	-1.65786	-1.53885	Blnk
Bloc1s1	0	0	0	0	Bloc1s1	0	0	1	0	Bloc1s1	0	0	0	0	Bloc1s1	-0.0928653	0.394591	0.486727	1.25113	0.579592	0.856537	Bloc1s1
Bloc1s2	0	0	0	0	Bloc1s2	0	0	0	0	Bloc1s2	1	0	0	0	Bloc1s2	1.05809	-0.290203	1.98242	0.581596	0.924334	0.871798	Bloc1s2
Bloc1s5	0	0	1	0	Bloc1s5	0	0	1	0	Bloc1s5	1	0	0	0	Bloc1s5	-0.121569	0.91752	0.717368	2.00336	0.838936	1.08584	Bloc1s5
Bloc1s6	0	0	0	0	Bloc1s6	0	0	1	0	Bloc1s6	1	0	0	0	Bloc1s6	-0.759082	-0.108083	0.0413691	0.749871	0.800451	0.857954	Bloc1s6
Blvrb	0	0	1	0	Blvrb	0	0	1	0	Blvrb	1	0	0	0	Blvrb	0.140806	0.816526	0.892089	1.59296	0.751283	0.776433	Blvrb
Blzf1	0	0	0	0	Blzf1	0	0	0	0	Blzf1	0	0	0	0	Blzf1	0.110872	0.677811	2.21421	1.54676	2.10333	0.86895	Blzf1
Bmi1	0	0	0	0	Bmi1	0	0	0	0	Bmi1	0	0	0	0	Bmi1	-0.762055	-0.579098	-0.641729	0.140137	0.120326	0.719235	Bmi1
Bmp1	0	0	0	1	Bmp1	0	1	0	0	Bmp1	0	0	0	0	Bmp1	-0.151678	-0.769599	-1.20594	-0.844271	-1.05426	-0.0746717	Bmp1
Bmp2k	0	0	0	1	Bmp2k	0	0	0	0	Bmp2k	1	0	0	0	Bmp2k	0.119049	-0.676894	1.37333	0.165794	1.25428	0.842688	Bmp2k
Bmpr2	0	0	0	0	Bmpr2	0	1	0	0	Bmpr2	0	1	0	0	Bmpr2	-0.285433	-0.656382	-1.44496	-1.50942	-1.15953	-0.853042	Bmpr2
Bms1	0	0	0	0	Bms1	0	0	0	0	Bms1	0	0	0	0	Bms1	-1.02425	0.368405	-1.34329	0.0395495	-0.31904	-0.328856	Bms1
Bmt2	0	0	0	0	Bmt2	0	1	0	0	Bmt2	0	0	0	0	Bmt2	-0.708708	-0.314108	-1.18235	-0.95199	-0.473639	-0.637882	Bmt2
Bmyc	0	0	0	0	Bmyc	1	0	0	0	Bmyc	1	0	0	0	Bmyc	-0.172904	-0.34893	0.96492	1.14454	1.13782	1.49347	Bmyc
Bnip3	0	0	0	0	Bnip3	0	0	0	0	Bnip3	0	0	0	0	Bnip3	-0.131326	-0.0409648	-0.984433	-0.459466	-0.853107	-0.418501	Bnip3
Bnip3l	0	0	0	0	Bnip3l	0	0	0	0	Bnip3l	0	0	0	0	Bnip3l	-0.394194	0.18065	-0.913837	-0.355887	-0.519642	-0.536537	Bnip3l
Bod1	0	0	0	0	Bod1	0	0	0	0	Bod1	1	0	0	0	Bod1	0.0876114	-0.268075	1.05665	0.51099	0.969035	0.779065	Bod1
Bola1	0	0	0	0	Bola1	1	0	0	0	Bola1	1	0	0	0	Bola1	0.27155	0.342595	1.45544	1.6706	1.18389	1.328	Bola1
Bola2	0	0	0	1	Bola2	1	0	0	0	Bola2	0	0	1	0	Bola2	0.136687	-0.943544	1.31208	0.931989	1.17539	1.87553	Bola2
Bop1	0	0	0	0	Bop1	1	0	0	0	Bop1	1	0	0	0	Bop1	-0.0771603	0.120692	1.31376	1.21893	1.39092	1.09823	Bop1
Bora	0	0	0	0	Bora	0	0	1	0	Bora	0	0	0	0	Bora	-0.467001	0.568989	-0.176553	1.32873	0.290448	0.759745	Bora
Borcs5	0	0	0	0	Borcs5	0	0	1	0	Borcs5	1	0	0	0	Borcs5	-0.735086	0.13448	0.802437	1.46726	1.53752	1.33278	Borcs5
Borcs7	0	0	0	0	Borcs7	0	0	0	0	Borcs7	0	0	0	0	Borcs7	-0.493311	-0.168253	-0.0229448	0.196857	0.470366	0.36511	Borcs7
Borcs8	0	0	0	0	Borcs8	0	0	1	0	Borcs8	1	0	0	0	Borcs8	0.37951	0.661862	0.990677	1.77423	0.611167	1.11237	Borcs8
Bpnt1	0	0	0	0	Bpnt1	0	0	0	0	Bpnt1	0	1	0	0	Bpnt1	0.365431	0.245426	-0.488207	-1.00352	-0.853637	-1.24895	Bpnt1
Brap	0	0	0	0	Brap	0	0	1	0	Brap	0	0	1	0	Brap	0.458747	-0.0373354	0.716584	1.95338	0.257837	1.99072	Brap
Brca1	0	0	0	0	Brca1	0	0	0	0	Brca1	0	0	0	0	Brca1	-0.891477	0.121619	-0.402263	-0.243217	0.489214	-0.364836	Brca1
Brca2	0	0	0	1	Brca2	0	0	0	0	Brca2	0	0	1	0	Brca2	0.587614	-1.26916	-0.819259	-0.545695	-1.40687	0.723467	Brca2
Brcc3	0	0	0	0	Brcc3	0	0	0	1	Brcc3	0	0	0	0	Brcc3	0.245648	-0.503256	1.00434	-0.73636	0.75869	-0.233104	Brcc3
Brd1	0	0	1	0	Brd1	0	0	0	0	Brd1	0	0	0	0	Brd1	-0.854264	0.771634	-0.719102	0.514468	0.135161	-0.257166	Brd1
Brd2	0	0	0	0	Brd2	1	0	0	0	Brd2	1	0	0	0	Brd2	0.208497	0.242712	0.841903	0.891202	0.633406	0.64849	Brd2
Brd3	0	0	1	0	Brd3	0	0	1	0	Brd3	0	0	0	0	Brd3	-0.56586	0.725616	0.195688	1.17527	0.761549	0.449658	Brd3
Brd3os	0	0	0	0	Brd3os	1	0	0	0	Brd3os	0	0	1	0	Brd3os	0.277864	-0.195126	1.78382	2.36888	1.50595	2.56401	Brd3os
Brd8	0	0	0	0	Brd8	1	0	0	0	Brd8	0	0	0	0	Brd8	0.0291416	0.380429	1.17486	0.853328	1.14572	0.4729	Brd8
Bri3	0	0	0	0	Bri3	0	0	0	0	Bri3	0	0	0	0	Bri3	-0.100238	0.255744	0.0556348	0.298697	0.155873	0.0429532	Bri3
Bri3bp	0	0	0	0	Bri3bp	0	0	0	0	Bri3bp	1	0	0	0	Bri3bp	-0.679769	-0.451332	0.0497393	0.173245	0.729509	0.624576	Bri3bp
Brinp2	0	0	0	0	Brinp2	0	0	1	0	Brinp2	0	0	1	0	Brinp2	-0.349842	0.442606	-0.441942	1.56888	-0.0921002	1.12628	Brinp2
Brip1	0	0	0	0	Brip1	0	0	0	1	Brip1	0	0	0	1	Brip1	-0.10438	-0.0553344	0.585217	-1.04938	0.689598	-0.994041	Brip1
Brix1	0	0	0	0	Brix1	0	0	1	0	Brix1	0	0	0	0	Brix1	-0.976377	0.572465	0.00823049	0.642833	0.984608	0.0703677	Brix1
Brk1	0	0	0	0	Brk1	1	0	0	0	Brk1	0	0	0	0	Brk1	-0.101874	0.583942	0.727824	0.914964	0.829698	0.331022	Brk1
Brms1	0	0	0	0	Brms1	1	0	0	0	Brms1	1	0	0	0	Brms1	0.389525	0.294514	1.04801	1.03179	0.658484	0.737272	Brms1
Brox	0	0	0	0	Brox	0	0	1	0	Brox	1	0	0	0	Brox	-0.951567	0.115085	-0.143063	0.93961	0.808504	0.824525	Brox
Brpf3	0	0	1	0	Brpf3	0	0	1	0	Brpf3	1	0	0	0	Brpf3	0.347045	1.95265	0.962631	2.98676	0.615586	1.03411	Brpf3
Brsk1	0	0	0	0	Brsk1	0	0	0	0	Brsk1	0	0	1	0	Brsk1	-0.387431	-0.939281	0.241588	0.778584	0.629019	1.71787	Brsk1
Brsk2	0	0	1	0	Brsk2	0	0	1	0	Brsk2	0	0	0	0	Brsk2	0.700485	1.58317	0.794187	1.44173	0.0937027	-0.141438	Brsk2
Bscl2	0	0	0	0	Bscl2	1	0	0	0	Bscl2	1	0	0	0	Bscl2	-0.320368	-0.253117	0.971493	1.09925	1.29186	1.35236	Bscl2
Bsdc1	0	0	0	0	Bsdc1	0	0	1	0	Bsdc1	0	0	1	0	Bsdc1	-0.14727	-0.112632	0.532144	1.29966	0.679414	1.41229	Bsdc1
Bsg	0	0	0	0	Bsg	0	0	0	0	Bsg	0	0	0	0	Bsg	-0.279914	-0.359845	-0.334441	-0.345741	-0.0545272	0.0141041	Bsg
Bsn	0	0	0	0	Bsn	0	0	0	0	Bsn	0	0	0	0	Bsn	-0.473299	-0.358466	-0.111609	-0.0213088	0.36169	0.337158	Bsn
Btaf1	0	0	0	0	Btaf1	0	0	0	0	Btaf1	0	0	0	0	Btaf1	-0.21485	0.440723	0.0505405	0.303562	0.26539	-0.137161	Btaf1
Btbd1	0	0	0	0	Btbd1	0	0	0	0	Btbd1	0	0	0	0	Btbd1	-0.464051	-0.249568	0.251749	0.22364	0.7158	0.473208	Btbd1
Btbd11	0	0	0	0	Btbd11	0	1	0	0	Btbd11	0	1	0	0	Btbd11	0.0459612	0.0384184	-1.41233	-1.01025	-1.45829	-1.04867	Btbd11
Btbd17	0	0	0	0	Btbd17	0	1	0	0	Btbd17	0	0	0	1	Btbd17	-0.42049	-0.238384	-0.975549	-1.41767	-0.555059	-1.17929	Btbd17
Btbd2	0	0	0	0	Btbd2	0	0	0	0	Btbd2	0	0	0	0	Btbd2	-0.176892	-0.0309793	0.437965	0.2904	0.614857	0.321379	Btbd2
Btbd3	0	0	0	0	Btbd3	0	0	0	0	Btbd3	0	0	0	0	Btbd3	-0.00836651	0.270477	-0.0371254	0.534222	-0.0287588	0.263745	Btbd3
Btbd6	0	0	0	0	Btbd6	0	0	1	0	Btbd6	0	0	1	0	Btbd6	-0.215727	-0.212819	-0.062081	0.989552	0.153646	1.20237	Btbd6
Btbd9	0	0	0	0	Btbd9	0	0	0	0	Btbd9	1	0	0	0	Btbd9	-0.422755	-0.270235	0.356683	0.9523	0.779439	1.22253	Btbd9
Btd	0	0	0	1	Btd	0	0	0	0	Btd	0	0	1	0	Btd	0.0441509	-0.782642	-0.0705085	-0.0630306	-0.114659	0.719611	Btd
Btf3	0	0	0	0	Btf3	0	0	0	0	Btf3	1	0	0	0	Btf3	0.308612	-0.223059	1.3452	0.619977	1.03659	0.843036	Btf3
Btf3l4	0	0	0	0	Btf3l4	1	0	0	0	Btf3l4	1	0	0	0	Btf3l4	0.0382367	-0.0379264	0.981549	0.780137	0.943312	0.818064	Btf3l4
Btg1	0	0	0	0	Btg1	0	0	0	0	Btg1	0	0	0	0	Btg1	0.382531	0.864866	0.151212	0.409214	-0.231319	-0.455651	Btg1
Btg2	0	0	1	0	Btg2	0	0	0	0	Btg2	0	1	0	0	Btg2	2.20811	3.20596	-1.14921	-0.235084	-3.35733	-3.44104	Btg2
Btg3	0	1	0	0	Btg3	0	0	0	1	Btg3	0	0	0	0	Btg3	-0.622117	-0.664853	0.530178	-1.08557	1.1523	-0.420716	Btg3
Bub1	0	0	0	0	Bub1	0	0	0	0	Bub1	0	0	0	1	Bub1	-1.35445	0.559858	-1.36975	-0.76332	-0.0152928	-1.32318	Bub1
Bub1b	0	0	0	0	Bub1b	0	0	0	1	Bub1b	0	0	0	1	Bub1b	-0.065311	0.154907	-0.393943	-1.7838	-0.328632	-1.93871	Bub1b
Bub3	0	0	0	0	Bub3	0	0	0	0	Bub3	0	0	0	0	Bub3	0.190455	-0.0490097	0.542544	0.543217	0.352089	0.592227	Bub3
Bud13	0	0	0	0	Bud13	0	0	0	0	Bud13	0	0	0	0	Bud13	0.27002	-0.00540545	0.559203	0.61208	0.289183	0.617485	Bud13
Bud23	0	0	0	0	Bud23	0	0	1	0	Bud23	1	0	0	0	Bud23	-0.338785	0.276499	0.471696	1.60989	0.810481	1.33339	Bud23
Bud31	0	0	0	0	Bud31	1	0	0	0	Bud31	1	0	0	0	Bud31	0.192578	-0.205505	0.990392	0.908985	0.797815	1.11449	Bud31
Bysl	0	0	0	0	Bysl	1	0	0	0	Bysl	0	0	0	0	Bysl	0.0952445	0.443353	1.13351	0.994343	1.03826	0.550989	Bysl
Bzw1	0	0	0	0	Bzw1	0	0	0	0	Bzw1	0	0	0	0	Bzw1	-0.224466	-0.704897	0.0389366	-0.249308	0.263402	0.455589	Bzw1
Bzw2	0	0	0	0	Bzw2	1	0	0	0	Bzw2	1	0	0	0	Bzw2	0.0507384	0.39664	1.72045	1.55689	1.66972	1.16025	Bzw2
C030006K11Rik	0	0	0	0	C030006K11Rik	1	0	0	0	C030006K11Rik	1	0	0	0	C030006K11Rik	0.197256	0.285594	1.09857	1.53291	0.901319	1.24732	C030006K11Rik
C1d	0	0	0	0	C1d	0	0	0	0	C1d	0	0	0	0	C1d	-2.17292	-0.149009	-1.48197	0.393929	0.690947	0.542937	C1d
C1galt1	0	0	0	0	C1galt1	0	0	0	0	C1galt1	0	0	0	0	C1galt1	-0.321857	-0.380374	-1.70715	0.0604797	-1.38529	0.440853	C1galt1
C1galt1c1	0	0	0	0	C1galt1c1	0	0	0	0	C1galt1c1	0	0	0	0	C1galt1c1	-1.49753	-0.296321	-1.71079	-0.731009	-0.213266	-0.434689	C1galt1c1
C1qa	0	0	0	0	C1qa	0	1	0	0	C1qa	0	1	0	0	C1qa	-0.222924	0.106628	-2.86211	-2.31124	-2.63919	-2.41787	C1qa
C1qbp	0	0	0	0	C1qbp	1	0	0	0	C1qbp	1	0	0	0	C1qbp	-0.340372	-0.163167	0.929882	1.22342	1.27025	1.38659	C1qbp
C2cd2l	0	0	0	0	C2cd2l	0	0	0	0	C2cd2l	1	0	0	0	C2cd2l	-0.245048	-0.273623	0.521376	0.348593	0.766424	0.622216	C2cd2l
C2cd4b	1	0	0	0	C2cd4b	0	0	0	0	C2cd4b	0	1	0	0	C2cd4b	1.29236	1.86789	-1.55775	-0.873577	-2.85011	-2.74146	C2cd4b
C2cd4c	0	0	0	0	C2cd4c	0	0	1	0	C2cd4c	1	0	0	0	C2cd4c	-0.496815	-0.124013	0.526673	1.43157	1.02349	1.55558	C2cd4c
C330007P06Rik	0	0	0	0	C330007P06Rik	0	0	0	0	C330007P06Rik	0	0	0	0	C330007P06Rik	0.184805	0.167565	-0.17816	-0.23899	-0.362965	-0.406555	C330007P06Rik
C77080	0	0	0	0	C77080	0	0	0	0	C77080	0	0	0	1	C77080	0.0337206	0.409145	-0.0698622	-0.29769	-0.103583	-0.706835	C77080
Cab39	0	0	0	0	Cab39	0	0	0	0	Cab39	0	0	0	1	Cab39	-1.07798	0.527607	-0.376492	-0.107028	0.701485	-0.634634	Cab39
Cabin1	0	0	0	0	Cabin1	0	0	0	0	Cabin1	0	0	0	0	Cabin1	-0.215485	0.311626	0.276795	0.214147	0.49228	-0.0974788	Cabin1
Cables1	0	0	0	0	Cables1	0	0	0	0	Cables1	0	0	0	0	Cables1	-0.0970335	0.501011	0.0884954	0.478421	0.185529	-0.0225908	Cables1
Cabp1	0	0	0	0	Cabp1	1	0	0	0	Cabp1	1	0	0	0	Cabp1	0.243749	0.333456	0.873828	1.37383	0.63008	1.04038	Cabp1
Cacfd1	0	0	0	0	Cacfd1	1	0	0	0	Cacfd1	1	0	0	0	Cacfd1	-0.345038	-0.531297	1.46526	0.9685	1.8103	1.4998	Cacfd1
Cachd1	0	0	0	0	Cachd1	0	0	0	0	Cachd1	0	0	0	0	Cachd1	0.404936	0.44529	0.125428	0.583842	-0.279508	0.138552	Cachd1
Cacna1h	0	0	0	0	Cacna1h	0	0	0	1	Cacna1h	0	0	0	1	Cacna1h	0.215019	-0.0459228	0.493206	-0.956103	0.278187	-0.91018	Cacna1h
Cacna2d1	0	0	0	1	Cacna2d1	0	0	0	0	Cacna2d1	0	0	1	0	Cacna2d1	-1.17758	-1.86603	-2.37001	-1.20008	-1.19243	0.665951	Cacna2d1
Cacng7	0	0	0	0	Cacng7	0	0	0	0	Cacng7	0	0	0	0	Cacng7	-0.184756	0.203837	0.0263394	0.304605	0.211095	0.100768	Cacng7
Cactin	0	0	1	0	Cactin	0	0	1	0	Cactin	1	0	0	0	Cactin	-0.276498	0.917649	1.1987	2.06601	1.4752	1.14836	Cactin
Cacul1	0	0	0	0	Cacul1	0	0	0	0	Cacul1	0	0	0	0	Cacul1	-0.0283314	0.228434	-0.273396	0.466641	-0.245064	0.238207	Cacul1
Cacybp	0	0	0	0	Cacybp	0	0	0	0	Cacybp	0	0	0	0	Cacybp	-0.0567564	-0.298131	0.0920261	-0.156336	0.148782	0.141795	Cacybp
Cad	0	0	0	0	Cad	0	0	0	0	Cad	0	0	0	0	Cad	-0.239672	-0.419263	0.349062	0.010159	0.588734	0.429422	Cad
Cadm1	0	0	0	0	Cadm1	0	0	0	1	Cadm1	0	0	0	0	Cadm1	-0.0780181	-0.665245	-0.644158	-1.44744	-0.56614	-0.7822	Cadm1
Cadm4	0	0	0	0	Cadm4	0	0	1	0	Cadm4	0	0	1	0	Cadm4	0.373829	0.216722	0.318391	0.943021	-0.055438	0.726299	Cadm4
Calcoco1	0	0	0	0	Calcoco1	0	0	0	0	Calcoco1	0	0	0	0	Calcoco1	0.157906	0.2628	0.677136	0.0523288	0.51923	-0.210471	Calcoco1
Calm1	0	0	0	0	Calm1	0	0	0	0	Calm1	0	0	0	0	Calm1	-0.400801	-0.18131	-0.191118	-0.00870451	0.209683	0.172606	Calm1
Calm2	0	0	0	0	Calm2	0	0	0	0	Calm2	0	0	0	0	Calm2	-0.291185	0.138357	0.294342	0.0772709	0.585526	-0.0610857	Calm2
Calm3	0	0	0	0	Calm3	0	0	0	0	Calm3	0	0	0	0	Calm3	-0.357664	-0.118046	-0.41119	-0.22518	-0.0535257	-0.107134	Calm3
Calr	0	0	0	0	Calr	1	0	0	0	Calr	1	0	0	0	Calr	-0.151866	-0.152232	1.59598	1.36098	1.74785	1.51321	Calr
Calu	0	0	1	0	Calu	0	0	1	0	Calu	0	0	0	0	Calu	-0.518401	0.892486	0.249676	1.44312	0.768077	0.550631	Calu
Camk1	0	0	0	0	Camk1	0	0	0	0	Camk1	0	0	0	0	Camk1	-0.226551	0.33947	0.402709	0.151421	0.629259	-0.188049	Camk1
Camk2n1	0	0	0	0	Camk2n1	0	0	0	0	Camk2n1	0	0	0	0	Camk2n1	-0.170382	-0.19665	-1.5281	-0.71852	-1.35772	-0.52187	Camk2n1
Camk2n2	0	0	0	0	Camk2n2	1	0	0	0	Camk2n2	1	0	0	0	Camk2n2	-0.0847662	0.587136	1.25355	1.80112	1.33831	1.21399	Camk2n2
Camkk1	0	0	1	0	Camkk1	0	0	1	0	Camkk1	1	0	0	0	Camkk1	0.787755	2.03656	1.61011	3.13186	0.822352	1.0953	Camkk1
Caml	0	0	0	0	Caml	1	0	0	0	Caml	1	0	0	0	Caml	0.614188	0.524397	1.78668	1.36788	1.17249	0.843479	Caml
Camsap1	0	0	0	0	Camsap1	0	0	1	0	Camsap1	1	0	0	0	Camsap1	-0.782331	0.00209701	0.0915475	0.779373	0.873878	0.777276	Camsap1
Camsap2	0	0	0	0	Camsap2	0	0	0	0	Camsap2	0	0	0	0	Camsap2	-0.604645	-0.548948	-0.585589	-0.18581	0.0190559	0.363138	Camsap2
Cand1	0	0	0	0	Cand1	0	0	0	0	Cand1	0	0	0	0	Cand1	-0.486355	-0.32338	-0.435507	-0.398789	0.0508485	-0.0754088	Cand1
Canx	0	0	0	0	Canx	0	0	0	0	Canx	0	0	0	0	Canx	-0.340417	-0.900173	-0.41538	-0.356649	-0.0749635	0.543524	Canx
Cap1	0	0	0	0	Cap1	0	0	0	0	Cap1	0	0	0	0	Cap1	-0.000851461	0.172007	0.282347	0.596283	0.283199	0.424276	Cap1
Capn1	0	0	0	0	Capn1	0	0	0	1	Capn1	0	0	0	0	Capn1	0.0441134	-0.290744	0.0907475	-0.841086	0.0466341	-0.550343	Capn1
Capn10	0	0	1	0	Capn10	1	0	0	0	Capn10	0	0	0	0	Capn10	-0.343036	0.966883	0.619612	0.914637	0.962648	-0.0522462	Capn10
Capn2	0	0	0	0	Capn2	0	0	0	0	Capn2	0	0	0	0	Capn2	0.115643	-0.0242607	0.498794	0.684682	0.383152	0.708943	Capn2
Capn7	0	0	0	0	Capn7	0	0	1	0	Capn7	0	0	0	0	Capn7	-0.941887	0.335733	-0.62894	1.05451	0.312947	0.718773	Capn7
Capns1	0	0	0	0	Capns1	0	0	0	0	Capns1	0	0	0	0	Capns1	-0.329167	0.167821	0.249374	0.450903	0.578541	0.283082	Capns1
Caprin1	0	0	0	0	Caprin1	0	0	0	0	Caprin1	0	0	0	0	Caprin1	-0.379743	0.377564	-0.527524	0.0981343	-0.147781	-0.27943	Caprin1
Capza1	0	0	0	0	Capza1	0	0	0	0	Capza1	0	0	0	0	Capza1	0.612243	0.358072	0.490367	0.0172966	-0.121876	-0.340775	Capza1
Capza2	0	0	0	0	Capza2	0	0	0	0	Capza2	0	0	0	0	Capza2	-0.0968519	-0.420523	0.358361	-0.311397	0.455213	0.109127	Capza2
Capzb	0	0	0	0	Capzb	0	0	0	0	Capzb	0	0	0	0	Capzb	-0.190111	-0.401322	0.102448	-0.314767	0.292559	0.0865551	Capzb
Carhsp1	0	0	0	0	Carhsp1	1	0	0	0	Carhsp1	1	0	0	0	Carhsp1	-0.402472	0.284221	1.02657	1.3025	1.42905	1.01828	Carhsp1
Carm1	0	0	0	1	Carm1	0	0	0	0	Carm1	1	0	0	0	Carm1	-0.0510419	-1.22323	0.844496	-0.0369252	0.895538	1.18631	Carm1
Cars	0	0	0	0	Cars	1	0	0	0	Cars	0	0	0	0	Cars	0.399809	0.476895	1.68155	1.08943	1.28174	0.612538	Cars
Cartpt	0	0	0	0	Cartpt	0	0	0	1	Cartpt	0	1	0	0	Cartpt	0.293258	-0.493156	-0.629741	-1.27611	-0.923	-0.782955	Cartpt
Casc3	0	0	0	0	Casc3	1	0	0	0	Casc3	0	0	0	0	Casc3	0.788119	0.356163	1.17133	0.749502	0.38321	0.393339	Casc3
Casc4	0	0	0	0	Casc4	0	0	0	0	Casc4	0	0	0	0	Casc4	-0.841299	-0.374637	0.425328	-0.215886	1.26663	0.158751	Casc4
Casd1	0	0	0	0	Casd1	0	0	0	0	Casd1	0	0	0	0	Casd1	0.114012	0.0487419	-1.43959	-0.29788	-1.55361	-0.346622	Casd1
Caskin2	0	0	0	1	Caskin2	0	0	0	0	Caskin2	0	0	1	0	Caskin2	0.100135	-0.8817	0.433131	0.757247	0.332996	1.63895	Caskin2
Casp2	0	0	1	0	Casp2	1	0	0	0	Casp2	0	0	0	0	Casp2	0.531949	1.24409	1.43704	1.19983	0.905095	-0.0442672	Casp2
Casp3	0	0	0	0	Casp3	0	0	1	0	Casp3	0	0	1	0	Casp3	0.208151	0.476384	0.371118	1.40339	0.162967	0.927009	Casp3
Casp9	0	0	0	0	Casp9	0	0	0	0	Casp9	0	0	0	0	Casp9	0.328689	0.487032	0.869144	0.530214	0.540456	0.0431825	Casp9
Castor2	0	0	0	0	Castor2	0	1	0	0	Castor2	0	1	0	0	Castor2	-0.443599	0.233888	-1.85499	-1.5294	-1.41139	-1.76329	Castor2
Casz1	1	0	0	0	Casz1	0	0	0	0	Casz1	0	0	0	0	Casz1	0.766534	0.654215	-0.0299079	0.153512	-0.796441	-0.500704	Casz1
Cbfa2t2	0	0	0	0	Cbfa2t2	1	0	0	0	Cbfa2t2	0	0	0	0	Cbfa2t2	0.418459	0.727581	0.717034	0.884574	0.298575	0.156993	Cbfa2t2
Cbfb	0	0	0	0	Cbfb	0	0	0	0	Cbfb	0	0	0	0	Cbfb	-0.316648	0.00750743	-0.402064	-0.365367	-0.0854158	-0.372875	Cbfb
Cbr1	0	0	0	0	Cbr1	0	0	0	0	Cbr1	0	0	0	0	Cbr1	0.185048	0.0856218	0.0161935	0.269815	-0.168854	0.184193	Cbr1
Cbr3	0	0	0	0	Cbr3	0	0	0	0	Cbr3	0	0	0	0	Cbr3	-0.0753051	0.130563	-0.92978	0.0456913	-0.854474	-0.0848716	Cbr3
Cbs	0	0	0	0	Cbs	0	1	0	0	Cbs	0	0	0	1	Cbs	0.0307294	0.517162	-1.59381	-1.96721	-1.62454	-2.48437	Cbs
Cbx3	0	0	0	0	Cbx3	0	0	1	0	Cbx3	0	0	0	0	Cbx3	-0.244646	0.522021	0.0775392	0.934401	0.322185	0.412381	Cbx3
Cbx4	0	0	1	0	Cbx4	0	0	0	0	Cbx4	0	0	0	1	Cbx4	0.375873	1.46357	0.215787	0.549719	-0.160085	-0.913853	Cbx4
Cbx5	0	0	1	0	Cbx5	0	0	1	0	Cbx5	0	0	0	0	Cbx5	-0.360126	1.43235	-1.16002	1.73986	-0.799894	0.307506	Cbx5
Cbx6	0	0	1	0	Cbx6	0	0	0	0	Cbx6	0	0	0	0	Cbx6	-0.237329	0.837762	-0.746099	0.227847	-0.50877	-0.609916	Cbx6
Cbx8	0	0	1	0	Cbx8	0	0	0	0	Cbx8	0	0	0	1	Cbx8	0.209884	1.5784	-0.331007	0.162156	-0.540891	-1.41625	Cbx8
Cby1	0	0	1	0	Cby1	1	0	0	0	Cby1	0	0	0	0	Cby1	-0.15552	0.810289	0.724658	0.788402	0.880177	-0.0218873	Cby1
Cc2d1a	0	0	0	0	Cc2d1a	1	0	0	0	Cc2d1a	0	0	0	0	Cc2d1a	0.479505	0.187754	1.03063	0.919137	0.551126	0.731383	Cc2d1a
Ccar1	0	0	0	0	Ccar1	0	0	0	0	Ccar1	0	0	0	0	Ccar1	-0.990766	0.203359	-1.04488	-0.218233	-0.0541173	-0.421593	Ccar1
Ccar2	0	0	0	0	Ccar2	0	0	0	0	Ccar2	0	0	0	0	Ccar2	0.121879	0.25559	0.551362	0.700337	0.429483	0.444747	Ccar2
Ccdc107	0	0	0	0	Ccdc107	1	0	0	0	Ccdc107	1	0	0	0	Ccdc107	-0.511883	-0.138341	1.78325	1.79671	2.29513	1.93505	Ccdc107
Ccdc115	0	0	0	0	Ccdc115	1	0	0	0	Ccdc115	0	0	0	0	Ccdc115	0.537566	1.00379	2.1884	1.87375	1.65084	0.869957	Ccdc115
Ccdc117	0	0	0	0	Ccdc117	0	0	0	0	Ccdc117	1	0	0	0	Ccdc117	1.53787	0.131534	2.9845	1.38634	1.44663	1.25481	Ccdc117
Ccdc12	0	0	0	0	Ccdc12	0	0	0	1	Ccdc12	0	0	0	0	Ccdc12	-0.186238	-0.402957	0.527383	-0.885035	0.713622	-0.482078	Ccdc12
Ccdc124	0	0	0	0	Ccdc124	0	0	0	0	Ccdc124	0	0	0	0	Ccdc124	-0.274819	0.0022822	0.521527	0.328881	0.796345	0.326599	Ccdc124
Ccdc127	0	0	1	0	Ccdc127	1	0	0	0	Ccdc127	0	0	0	0	Ccdc127	0.339352	1.44452	1.3369	1.77925	0.997545	0.334733	Ccdc127
Ccdc134	0	0	0	0	Ccdc134	1	0	0	0	Ccdc134	1	0	0	0	Ccdc134	-0.0284706	0.034504	1.97113	1.47569	1.9996	1.44119	Ccdc134
Ccdc159	0	0	1	0	Ccdc159	0	0	1	0	Ccdc159	0	0	0	0	Ccdc159	-0.410353	0.699436	0.40728	1.1599	0.817633	0.460466	Ccdc159
Ccdc166	0	0	0	0	Ccdc166	1	0	0	0	Ccdc166	0	0	1	0	Ccdc166	0.26206	-0.262468	1.04904	1.43791	0.786983	1.70038	Ccdc166
Ccdc167	0	0	1	0	Ccdc167	0	0	1	0	Ccdc167	0	0	0	0	Ccdc167	-0.438024	0.861765	-0.00695118	1.00514	0.431073	0.14337	Ccdc167
Ccdc174	0	0	1	0	Ccdc174	0	0	1	0	Ccdc174	0	0	0	0	Ccdc174	-0.961054	1.01363	-0.30562	1.06741	0.655434	0.0537836	Ccdc174
Ccdc181	0	0	0	0	Ccdc181	0	0	0	0	Ccdc181	0	0	0	0	Ccdc181	0.234269	0.0452827	0.470347	-0.470419	0.236078	-0.515702	Ccdc181
Ccdc186	0	0	0	0	Ccdc186	0	0	1	0	Ccdc186	1	0	0	0	Ccdc186	-0.901804	-0.232307	-0.0272387	1.11539	0.874566	1.3477	Ccdc186
Ccdc189	0	0	0	0	Ccdc189	0	0	0	0	Ccdc189	0	0	0	0	Ccdc189	0.774009	0.158201	0.652563	0.314547	-0.121446	0.156346	Ccdc189
Ccdc22	0	0	0	0	Ccdc22	0	0	0	0	Ccdc22	0	0	0	0	Ccdc22	0.195054	-0.0378689	0.127	-0.255499	-0.0680544	-0.21763	Ccdc22
Ccdc25	0	0	0	0	Ccdc25	1	0	0	0	Ccdc25	1	0	0	0	Ccdc25	-0.489388	-0.0340798	0.686878	0.760896	1.17627	0.794976	Ccdc25
Ccdc28b	0	0	0	0	Ccdc28b	0	0	0	0	Ccdc28b	0	0	0	0	Ccdc28b	0.218234	0.800278	0.264987	0.858278	0.046753	0.0580008	Ccdc28b
Ccdc32	0	0	0	0	Ccdc32	1	0	0	0	Ccdc32	1	0	0	0	Ccdc32	0.467528	0.733261	1.49597	1.76827	1.02845	1.03501	Ccdc32
Ccdc47	0	0	0	0	Ccdc47	0	0	1	0	Ccdc47	1	0	0	0	Ccdc47	-0.717165	0.521949	0.743529	2.22048	1.46069	1.69853	Ccdc47
Ccdc51	0	0	0	0	Ccdc51	0	0	0	0	Ccdc51	0	0	0	0	Ccdc51	-0.0871811	0.224445	1.29121	0.420398	1.37839	0.195953	Ccdc51
Ccdc59	0	0	0	0	Ccdc59	0	0	1	0	Ccdc59	1	0	0	0	Ccdc59	-0.268631	0.581422	0.43068	1.56862	0.699311	0.987194	Ccdc59
Ccdc6	0	0	0	0	Ccdc6	0	0	1	0	Ccdc6	0	0	0	0	Ccdc6	-0.266757	0.219436	-0.026465	0.643348	0.240292	0.423912	Ccdc6
Ccdc71	0	0	0	0	Ccdc71	0	0	0	0	Ccdc71	0	0	0	0	Ccdc71	0.24882	0.250561	0.285487	-0.0601311	0.0366669	-0.310692	Ccdc71
Ccdc85b	0	0	0	0	Ccdc85b	0	0	1	0	Ccdc85b	0	0	1	0	Ccdc85b	0.154463	-0.0995331	0.481934	1.29826	0.327471	1.3978	Ccdc85b
Ccdc86	1	0	0	0	Ccdc86	1	0	0	0	Ccdc86	0	0	0	0	Ccdc86	0.638583	0.904438	1.31565	0.891154	0.677072	-0.0132837	Ccdc86
Ccdc91	0	0	0	0	Ccdc91	1	0	0	0	Ccdc91	0	0	0	0	Ccdc91	0.367782	0.415565	1.28929	0.859439	0.921505	0.443874	Ccdc91
Ccdc92	0	0	1	0	Ccdc92	0	0	0	0	Ccdc92	0	0	0	0	Ccdc92	0.100479	0.827113	0.480186	0.419834	0.379707	-0.407279	Ccdc92
Ccdc92b	1	0	0	0	Ccdc92b	1	0	0	0	Ccdc92b	0	0	0	0	Ccdc92b	1.18795	1.55664	1.77059	1.81603	0.582645	0.259392	Ccdc92b
Ccdc93	0	0	0	0	Ccdc93	0	0	1	0	Ccdc93	0	0	0	0	Ccdc93	0.0591336	0.500745	-0.120753	0.860274	-0.179887	0.359528	Ccdc93
Ccdc97	0	0	0	0	Ccdc97	0	0	0	0	Ccdc97	1	0	0	0	Ccdc97	0.399271	0.00488246	1.39486	0.694397	0.99559	0.689514	Ccdc97
Cck	0	0	0	0	Cck	0	0	0	0	Cck	0	0	0	0	Cck	-0.165818	0.171501	-0.761335	-0.0128232	-0.595517	-0.184324	Cck
Ccm2	0	0	1	0	Ccm2	1	0	0	0	Ccm2	0	0	0	1	Ccm2	0.165138	1.50008	0.963871	0.877298	0.798733	-0.622784	Ccm2
Ccna2	0	0	0	0	Ccna2	0	0	0	1	Ccna2	0	0	0	0	Ccna2	-0.285276	-0.640515	-0.318631	-1.22447	-0.0333551	-0.583954	Ccna2
Ccnb1	0	0	0	0	Ccnb1	0	0	0	0	Ccnb1	0	0	0	0	Ccnb1	-0.0955752	0.100886	-0.349411	-0.516071	-0.253836	-0.616957	Ccnb1
Ccnb2	0	0	0	0	Ccnb2	0	1	0	0	Ccnb2	0	0	0	0	Ccnb2	-0.326449	-0.689089	-1.08721	-0.690146	-0.76076	-0.00105703	Ccnb2
Ccnc	0	0	0	0	Ccnc	0	0	0	0	Ccnc	0	0	1	0	Ccnc	0.121895	-0.204644	0.513343	0.908103	0.391448	1.11275	Ccnc
Ccnd2	0	0	0	0	Ccnd2	0	1	0	0	Ccnd2	0	0	0	0	Ccnd2	-0.404284	-0.26526	-0.990351	-0.692353	-0.586067	-0.427094	Ccnd2
Ccndbp1	0	0	0	0	Ccndbp1	1	0	0	0	Ccndbp1	0	0	1	0	Ccndbp1	0.0402149	-0.592348	0.654201	0.761482	0.613986	1.35383	Ccndbp1
Ccne1	0	0	0	0	Ccne1	0	0	0	0	Ccne1	0	0	0	0	Ccne1	-0.152253	-0.206865	0.685461	-0.0796966	0.837714	0.127168	Ccne1
Ccne2	0	0	0	0	Ccne2	0	0	0	0	Ccne2	0	0	1	0	Ccne2	-2.05575	-1.37877	-1.84037	0.374464	0.215372	1.75323	Ccne2
Ccnf	0	0	0	0	Ccnf	0	0	0	0	Ccnf	0	0	0	0	Ccnf	-0.497749	-0.597672	-0.752516	-0.0797971	-0.254767	0.517875	Ccnf
Ccng1	0	1	0	0	Ccng1	0	0	0	0	Ccng1	0	0	0	0	Ccng1	-1.15683	-0.819537	-0.301592	-0.419709	0.855239	0.399827	Ccng1
Ccnh	0	0	0	1	Ccnh	0	0	0	0	Ccnh	0	0	0	0	Ccnh	0.350705	-0.706948	1.64514	-0.43026	1.29444	0.276688	Ccnh
Ccni	0	0	0	0	Ccni	0	0	0	0	Ccni	0	0	1	0	Ccni	0.345686	-0.548607	0.362178	0.128121	0.0164923	0.676728	Ccni
Ccnk	0	0	0	0	Ccnk	0	0	1	0	Ccnk	0	0	1	0	Ccnk	-0.249176	0.498114	-0.0306684	1.35089	0.218507	0.852779	Ccnk
Ccnl2	0	0	1	0	Ccnl2	0	0	1	0	Ccnl2	0	0	1	0	Ccnl2	-0.357361	0.804296	-0.098657	1.69878	0.258704	0.894486	Ccnl2
Ccnq	0	0	0	0	Ccnq	0	0	0	0	Ccnq	1	0	0	0	Ccnq	-0.481691	-0.417134	0.851279	0.341766	1.33297	0.7589	Ccnq
Ccnt1	0	0	1	0	Ccnt1	0	0	1	0	Ccnt1	0	0	0	0	Ccnt1	-0.00845248	0.860298	-0.216428	1.20821	-0.207975	0.347915	Ccnt1
Ccnt2	0	0	0	0	Ccnt2	0	0	0	0	Ccnt2	0	0	0	0	Ccnt2	-0.0436146	0.279746	-0.330474	-0.188693	-0.286859	-0.468439	Ccnt2
Ccp110	0	0	1	0	Ccp110	0	0	1	0	Ccp110	0	0	0	0	Ccp110	-0.56285	1.02532	-0.542896	1.53924	0.0199534	0.513923	Ccp110
Ccpg1	0	0	0	1	Ccpg1	0	0	0	0	Ccpg1	0	0	0	0	Ccpg1	0.013887	-0.929652	-0.409325	-0.893358	-0.423212	0.0362944	Ccpg1
Ccs	0	0	0	0	Ccs	0	0	0	0	Ccs	0	0	0	0	Ccs	-0.572544	0.446543	-0.0582324	0.426245	0.514311	-0.0202975	Ccs
Ccsap	1	0	0	0	Ccsap	0	0	0	0	Ccsap	0	0	0	0	Ccsap	1.37894	0.875638	0.432554	0.7447	-0.946388	-0.130938	Ccsap
Cct2	0	0	0	0	Cct2	0	0	0	0	Cct2	1	0	0	0	Cct2	-0.379031	-0.457808	0.508009	0.306432	0.88704	0.76424	Cct2
Cct3	0	0	0	0	Cct3	0	0	0	0	Cct3	0	0	0	0	Cct3	0.0465057	-0.0436348	0.710443	0.321545	0.663937	0.365179	Cct3
Cct4	0	0	0	0	Cct4	0	0	0	0	Cct4	0	0	0	0	Cct4	0.190181	-0.395209	1.20841	-0.0490152	1.01823	0.346193	Cct4
Cct5	0	0	0	0	Cct5	0	0	0	0	Cct5	0	0	0	0	Cct5	0.176181	-0.151996	0.801612	0.154245	0.62543	0.30624	Cct5
Cct6a	0	0	0	0	Cct6a	0	0	0	0	Cct6a	0	0	0	0	Cct6a	-0.311143	-0.265518	0.56773	0.253562	0.878872	0.519081	Cct6a
Cct7	0	0	0	0	Cct7	0	0	0	0	Cct7	0	0	0	0	Cct7	-0.0262186	-0.34916	0.905608	0.1563	0.931826	0.50546	Cct7
Cct8	0	0	0	0	Cct8	0	0	0	0	Cct8	0	0	0	0	Cct8	-0.295557	-0.289439	0.669114	-0.146509	0.96467	0.14293	Cct8
Ccz1	0	0	0	0	Ccz1	0	0	0	0	Ccz1	0	0	0	0	Ccz1	-1.24099	0.00557984	-0.980989	0.238459	0.26	0.232879	Ccz1
Cd151	0	0	0	0	Cd151	0	0	0	0	Cd151	0	0	1	0	Cd151	-0.184017	-0.698933	0.0430565	0.217335	0.227074	0.916268	Cd151
Cd164	0	0	0	0	Cd164	0	0	0	0	Cd164	0	0	0	0	Cd164	-0.457135	-0.309831	-0.843903	-0.0737126	-0.386768	0.236119	Cd164
Cd164l2	0	0	0	0	Cd164l2	0	1	0	0	Cd164l2	0	1	0	0	Cd164l2	-0.0468426	0.0136023	-1.3075	-0.847822	-1.26065	-0.861424	Cd164l2
Cd209c	0	0	1	0	Cd209c	1	0	0	0	Cd209c	0	0	0	0	Cd209c	0.0158781	0.908326	4.5769	4.07476	4.56102	3.16644	Cd209c
Cd24a	0	0	0	0	Cd24a	0	0	0	0	Cd24a	0	0	0	0	Cd24a	-0.388175	-0.157324	-0.246259	-0.115439	0.141916	0.041885	Cd24a
Cd276	0	0	0	0	Cd276	0	0	0	0	Cd276	0	0	0	0	Cd276	-0.451182	-0.354139	1.15003	0.259249	1.60122	0.613387	Cd276
Cd2ap	0	0	0	0	Cd2ap	0	0	0	0	Cd2ap	0	0	0	0	Cd2ap	1.51802	-0.297726	1.15729	-0.468754	-0.360734	-0.171028	Cd2ap
Cd2bp2	0	0	0	0	Cd2bp2	1	0	0	0	Cd2bp2	0	0	0	0	Cd2bp2	0.385317	0.554012	1.8272	1.26692	1.44189	0.71291	Cd2bp2
Cd320	0	0	0	0	Cd320	0	0	0	0	Cd320	0	0	0	0	Cd320	-0.361962	-0.496347	0.0923217	-0.46781	0.454283	0.0285372	Cd320
Cd3eap	0	0	0	0	Cd3eap	1	0	0	0	Cd3eap	1	0	0	0	Cd3eap	-0.119833	0.0347955	0.929196	0.838794	1.04903	0.803999	Cd3eap
Cd47	0	0	0	1	Cd47	0	0	0	0	Cd47	0	0	0	0	Cd47	0.484353	-1.05794	0.670242	-0.321285	0.18589	0.736655	Cd47
Cd63	0	0	0	0	Cd63	0	0	0	0	Cd63	0	0	0	0	Cd63	-0.134418	-0.451495	-0.0811328	-0.485352	0.0532849	-0.0338564	Cd63
Cd81	0	0	0	0	Cd81	0	0	0	0	Cd81	0	0	0	0	Cd81	-0.157848	-0.627547	-0.18591	-0.648968	-0.0280615	-0.0214211	Cd81
Cd82	0	1	0	0	Cd82	0	0	0	0	Cd82	0	0	0	0	Cd82	-0.976658	-0.87436	1.51592	0.718455	2.49258	1.59281	Cd82
Cd9	0	0	0	0	Cd9	0	1	0	0	Cd9	0	1	0	0	Cd9	0.37364	-0.207457	-1.09779	-1.312	-1.47143	-1.10455	Cd9
Cd99	0	0	0	0	Cd99	0	0	0	0	Cd99	0	0	0	0	Cd99	-0.114745	-0.269946	0.318531	0.312701	0.433276	0.582647	Cd99
Cda	0	0	0	0	Cda	0	1	0	0	Cda	0	1	0	0	Cda	0.0658865	0.0646253	-1.43441	-0.941604	-1.5003	-1.00623	Cda
Cdan1	0	0	0	0	Cdan1	0	0	0	0	Cdan1	0	0	0	0	Cdan1	0.220878	0.34037	0.685646	0.576622	0.464768	0.236252	Cdan1
Cdc123	0	0	0	0	Cdc123	0	0	0	0	Cdc123	0	0	0	0	Cdc123	-0.0122429	-0.370029	0.944249	-0.49765	0.956492	-0.127621	Cdc123
Cdc16	0	0	0	0	Cdc16	0	0	0	0	Cdc16	0	0	0	0	Cdc16	-0.256887	0.0583023	0.870288	0.509222	1.12717	0.45092	Cdc16
Cdc20	0	0	0	0	Cdc20	0	0	0	0	Cdc20	0	0	0	0	Cdc20	0.132753	0.0697153	0.513773	-0.216868	0.38102	-0.286583	Cdc20
Cdc23	0	0	0	0	Cdc23	0	0	0	0	Cdc23	0	0	0	0	Cdc23	0.44844	0.19115	1.06377	0.0475894	0.615332	-0.143561	Cdc23
Cdc25a	0	0	0	0	Cdc25a	1	0	0	0	Cdc25a	1	0	0	0	Cdc25a	0.300576	0.257365	1.14602	0.888477	0.845445	0.631112	Cdc25a
Cdc25b	0	0	0	0	Cdc25b	0	0	0	0	Cdc25b	0	0	0	0	Cdc25b	-0.303979	0.0562773	-0.829064	-0.569349	-0.525085	-0.625627	Cdc25b
Cdc25c	0	0	0	0	Cdc25c	0	0	0	1	Cdc25c	0	0	0	1	Cdc25c	-0.598156	-0.310507	0.116776	-1.03839	0.714932	-0.727885	Cdc25c
Cdc26	0	0	0	0	Cdc26	0	0	0	0	Cdc26	0	0	0	1	Cdc26	0.0705418	0.424355	0.988284	-0.326051	0.917742	-0.750405	Cdc26
Cdc27	0	0	0	0	Cdc27	0	0	0	0	Cdc27	0	0	1	0	Cdc27	-0.197275	-0.604887	-0.416883	0.171761	-0.219608	0.776648	Cdc27
Cdc34	0	0	0	0	Cdc34	0	0	0	0	Cdc34	1	0	0	0	Cdc34	0.165329	-0.368347	1.09364	0.329358	0.928309	0.697704	Cdc34
Cdc37	0	0	0	0	Cdc37	0	0	0	0	Cdc37	0	0	0	0	Cdc37	-0.0296311	0.0016329	0.591997	0.161399	0.621628	0.159766	Cdc37
Cdc40	0	0	0	0	Cdc40	0	0	0	0	Cdc40	0	0	0	0	Cdc40	0.0438678	0.213272	0.727961	0.522494	0.684093	0.309222	Cdc40
Cdc42	0	0	0	0	Cdc42	0	0	0	0	Cdc42	0	0	0	0	Cdc42	-0.49913	0.479943	-0.445245	-0.095902	0.0538846	-0.575845	Cdc42
Cdc42bpb	0	0	0	0	Cdc42bpb	0	0	0	0	Cdc42bpb	0	0	0	0	Cdc42bpb	-0.493617	-0.319723	-0.0470443	-0.11176	0.446573	0.207964	Cdc42bpb
Cdc42bpg	0	0	0	0	Cdc42bpg	0	0	0	0	Cdc42bpg	0	0	0	0	Cdc42bpg	0.0461996	-0.0223196	0.916619	0.454003	0.87042	0.476322	Cdc42bpg
Cdc42se1	0	0	1	0	Cdc42se1	0	0	1	0	Cdc42se1	0	0	0	0	Cdc42se1	-0.320496	0.908563	0.1896	1.51408	0.510096	0.60552	Cdc42se1
Cdc42se2	0	0	0	0	Cdc42se2	0	0	1	0	Cdc42se2	0	0	1	0	Cdc42se2	-0.0893789	-0.244466	1.94303	2.56251	2.03241	2.80697	Cdc42se2
Cdc45	0	0	0	0	Cdc45	0	0	0	0	Cdc45	0	0	0	0	Cdc45	0.103566	0.0797824	0.900887	0.519878	0.797321	0.440096	Cdc45
Cdc5l	0	0	0	0	Cdc5l	0	0	0	0	Cdc5l	0	0	0	0	Cdc5l	-0.393493	-0.00538624	-0.271971	-0.0600006	0.121521	-0.0546144	Cdc5l
Cdc6	0	0	1	0	Cdc6	1	0	0	0	Cdc6	0	0	0	0	Cdc6	-0.258856	0.603723	1.68871	1.64691	1.94757	1.04318	Cdc6
Cdc73	0	0	0	0	Cdc73	0	0	1	0	Cdc73	0	0	1	0	Cdc73	-1.41745	0.59934	-1.34256	1.46725	0.0748917	0.867912	Cdc73
Cdca2	0	0	0	0	Cdca2	0	0	0	0	Cdca2	0	1	0	0	Cdca2	-0.668931	0.109269	-1.45464	-0.516061	-0.785713	-0.62533	Cdca2
Cdca3	0	0	0	0	Cdca3	0	1	0	0	Cdca3	0	0	0	0	Cdca3	-0.398105	-0.461381	-0.906535	-1.05383	-0.50843	-0.592454	Cdca3
Cdca4	1	0	0	0	Cdca4	1	0	0	0	Cdca4	0	0	0	0	Cdca4	0.719618	0.723103	1.22749	0.972507	0.507868	0.249404	Cdca4
Cdca5	0	0	0	0	Cdca5	0	0	0	0	Cdca5	0	0	0	0	Cdca5	0.193752	0.354675	0.706258	0.071351	0.512506	-0.283324	Cdca5
Cdca8	0	0	0	0	Cdca8	0	0	0	0	Cdca8	0	0	0	0	Cdca8	-0.0308945	0.107024	0.603223	0.0865089	0.634118	-0.0205151	Cdca8
Cdh1	0	0	0	0	Cdh1	0	1	0	0	Cdh1	0	1	0	0	Cdh1	-0.255646	-0.459535	-1.50201	-1.83255	-1.24636	-1.37302	Cdh1
Cdh2	0	0	0	0	Cdh2	0	1	0	0	Cdh2	0	1	0	0	Cdh2	-0.729498	-0.519779	-1.61194	-1.15341	-0.882445	-0.633633	Cdh2
Cdh4	0	1	0	0	Cdh4	0	1	0	0	Cdh4	0	0	0	0	Cdh4	-0.74714	-0.614476	-1.27033	-1.1817	-0.523189	-0.567223	Cdh4
Cdhr1	0	0	0	0	Cdhr1	0	1	0	0	Cdhr1	0	1	0	0	Cdhr1	-0.323956	-0.0648257	-1.55443	-1.66458	-1.23047	-1.59975	Cdhr1
Cdip1	0	0	0	0	Cdip1	1	0	0	0	Cdip1	0	0	0	0	Cdip1	0.268926	0.362723	0.855301	0.906918	0.586375	0.544195	Cdip1
Cdipt	0	0	0	0	Cdipt	0	0	0	0	Cdipt	1	0	0	0	Cdipt	-0.194017	-0.58788	0.921569	0.0768162	1.11559	0.664697	Cdipt
Cdk1	0	0	0	0	Cdk1	0	0	0	0	Cdk1	0	0	0	0	Cdk1	-0.0635595	0.00756393	-0.415603	-0.941804	-0.352043	-0.949368	Cdk1
Cdk10	0	0	0	0	Cdk10	1	0	0	0	Cdk10	1	0	0	0	Cdk10	0.00895489	0.383719	1.02806	1.26905	1.0191	0.885326	Cdk10
Cdk14	0	0	1	0	Cdk14	0	0	0	0	Cdk14	0	1	0	0	Cdk14	-0.549549	1.13537	-1.30242	0.313932	-0.752875	-0.821434	Cdk14
Cdk16	0	0	1	0	Cdk16	0	0	1	0	Cdk16	1	0	0	0	Cdk16	-0.25144	0.726926	0.64269	1.46525	0.89413	0.738328	Cdk16
Cdk2ap1	0	0	0	0	Cdk2ap1	0	0	0	0	Cdk2ap1	0	0	0	0	Cdk2ap1	-0.38337	-0.154549	0.027676	0.195586	0.411046	0.350134	Cdk2ap1
Cdk2ap2	0	0	0	0	Cdk2ap2	1	0	0	0	Cdk2ap2	1	0	0	0	Cdk2ap2	-0.0561549	0.178778	1.81615	1.466	1.8723	1.28722	Cdk2ap2
Cdk4	0	0	0	0	Cdk4	0	0	0	0	Cdk4	0	0	0	0	Cdk4	0.0137064	-0.259468	0.489644	-0.185884	0.475938	0.0735842	Cdk4
Cdk5	0	0	0	0	Cdk5	0	0	0	0	Cdk5	0	0	0	0	Cdk5	-0.47216	-0.0150039	0.139494	0.0996352	0.611654	0.114639	Cdk5
Cdk5r2	0	0	0	0	Cdk5r2	0	0	0	0	Cdk5r2	0	0	0	0	Cdk5r2	-0.594726	0.00487801	-0.434493	0.508607	0.160233	0.503729	Cdk5r2
Cdk5rap1	0	0	0	0	Cdk5rap1	1	0	0	0	Cdk5rap1	0	0	1	0	Cdk5rap1	1.14389	0.558554	2.03125	2.26057	0.887362	1.70202	Cdk5rap1
Cdk5rap2	0	0	0	0	Cdk5rap2	0	0	0	0	Cdk5rap2	0	0	0	0	Cdk5rap2	-0.176323	0.429513	-0.711084	-0.26052	-0.534761	-0.690033	Cdk5rap2
Cdk5rap3	0	0	0	0	Cdk5rap3	1	0	0	0	Cdk5rap3	1	0	0	0	Cdk5rap3	-0.0336151	0.204223	1.17067	1.1298	1.20429	0.925578	Cdk5rap3
Cdk7	0	0	0	0	Cdk7	0	0	0	0	Cdk7	0	0	0	0	Cdk7	-0.262623	-0.269166	0.231564	0.579019	0.494186	0.848185	Cdk7
Cdk9	0	0	0	0	Cdk9	0	0	0	0	Cdk9	0	0	0	0	Cdk9	0.18009	0.039044	0.902725	0.0849497	0.722635	0.0459056	Cdk9
Cdkl5	0	0	0	1	Cdkl5	0	0	0	0	Cdkl5	0	0	1	0	Cdkl5	-0.398831	-2.02564	-0.209841	-0.149854	0.18899	1.87579	Cdkl5
Cdkn1a	0	0	1	0	Cdkn1a	1	0	0	0	Cdkn1a	0	0	0	0	Cdkn1a	-0.00783635	1.05789	0.959989	1.38381	0.967826	0.325922	Cdkn1a
Cdkn1b	0	0	0	0	Cdkn1b	0	0	0	0	Cdkn1b	0	0	0	0	Cdkn1b	-0.499594	0.463871	-0.750704	0.552466	-0.25111	0.0885943	Cdkn1b
Cdkn2a	0	0	0	0	Cdkn2a	0	0	0	0	Cdkn2a	0	0	0	0	Cdkn2a	-0.13334	-0.0929287	0.0221874	0.0824851	0.155527	0.175414	Cdkn2a
Cdkn2aip	0	0	0	0	Cdkn2aip	1	0	0	0	Cdkn2aip	0	0	0	0	Cdkn2aip	0.608748	0.597149	1.25362	0.718699	0.644868	0.12155	Cdkn2aip
Cdkn2aipnl	0	0	1	0	Cdkn2aipnl	0	0	1	0	Cdkn2aipnl	1	0	0	0	Cdkn2aipnl	-0.392328	0.603398	0.506231	1.39226	0.898559	0.788864	Cdkn2aipnl
Cdkn2b	0	0	0	0	Cdkn2b	0	0	1	0	Cdkn2b	0	0	0	0	Cdkn2b	0.165063	0.683606	0.385133	1.05365	0.22007	0.370043	Cdkn2b
Cdkn2c	0	0	0	0	Cdkn2c	0	1	0	0	Cdkn2c	0	1	0	0	Cdkn2c	-0.0914675	0.0901312	-1.39703	-1.40973	-1.30557	-1.49986	Cdkn2c
Cdkn2d	0	0	0	0	Cdkn2d	0	0	0	0	Cdkn2d	0	0	0	0	Cdkn2d	0.0663549	-0.0954418	-0.167022	-0.574475	-0.233377	-0.479033	Cdkn2d
Cdr2	0	0	0	0	Cdr2	0	0	1	0	Cdr2	0	0	1	0	Cdr2	-0.169018	0.111115	0.939032	1.95311	1.10805	1.84199	Cdr2
Cdr2l	1	0	0	0	Cdr2l	1	0	0	0	Cdr2l	0	0	0	0	Cdr2l	0.966584	1.07543	1.42549	1.50179	0.458903	0.426362	Cdr2l
Cds2	0	0	0	0	Cds2	0	0	0	0	Cds2	0	0	0	0	Cds2	-0.325242	0.114725	-0.132499	0.385139	0.192743	0.270414	Cds2
Cdt1	0	0	0	0	Cdt1	1	0	0	0	Cdt1	1	0	0	0	Cdt1	0.356058	0.48861	1.39219	1.22626	1.03613	0.73765	Cdt1
Cdv3	0	0	1	0	Cdv3	0	0	1	0	Cdv3	0	0	1	0	Cdv3	-0.400625	0.705259	0.230282	2.12799	0.630907	1.42273	Cdv3
Cdyl2	0	0	1	0	Cdyl2	0	0	1	0	Cdyl2	0	0	1	0	Cdyl2	0.43891	1.36278	-1.53332	2.47524	-1.97223	1.11246	Cdyl2
Cebpb	1	0	0	0	Cebpb	1	0	0	0	Cebpb	0	0	0	0	Cebpb	0.990407	1.3516	3.66272	3.34997	2.67231	1.99837	Cebpb
Cebpd	1	0	0	0	Cebpd	0	0	0	0	Cebpd	0	1	0	0	Cebpd	2.02211	1.95251	0.321794	0.219068	-1.70032	-1.73344	Cebpd
Cebpg	0	0	0	0	Cebpg	1	0	0	0	Cebpg	1	0	0	0	Cebpg	0.437155	0.522233	2.11302	2.16233	1.67586	1.6401	Cebpg
Cebpz	0	0	0	0	Cebpz	0	0	0	0	Cebpz	0	0	0	0	Cebpz	-0.541542	0.0830658	-0.0788644	0.233753	0.462677	0.150687	Cebpz
Cebpzos	0	0	0	0	Cebpzos	0	0	0	0	Cebpzos	0	0	1	0	Cebpzos	0.45165	-0.521113	0.912548	0.544869	0.460898	1.06598	Cebpzos
Celf1	0	0	0	0	Celf1	0	0	0	0	Celf1	0	0	0	0	Celf1	0.0104559	-0.176824	-0.252874	0.394434	-0.26333	0.571258	Celf1
Celf3	0	0	0	0	Celf3	0	0	0	0	Celf3	0	0	0	0	Celf3	0.736138	0.0487414	-0.219175	-0.196036	-0.955313	-0.244777	Celf3
Celsr2	0	1	0	0	Celsr2	0	1	0	0	Celsr2	0	0	0	0	Celsr2	-0.899544	-1.25662	-1.02242	-1.47347	-0.122878	-0.21685	Celsr2
Celsr3	0	0	0	0	Celsr3	0	0	0	0	Celsr3	0	0	0	0	Celsr3	-0.201786	0.461262	0.467135	0.589169	0.668921	0.127907	Celsr3
Cemip2	0	0	0	0	Cemip2	0	1	0	0	Cemip2	0	0	0	1	Cemip2	-1.14695	-0.249591	-1.32807	-1.44532	-0.181117	-1.19573	Cemip2
Cend1	1	0	0	0	Cend1	0	0	1	0	Cend1	0	0	1	0	Cend1	0.632868	0.658948	-0.354075	1.91197	-0.986943	1.25303	Cend1
Cenpa	0	0	0	0	Cenpa	0	0	0	0	Cenpa	0	0	0	1	Cenpa	-0.496872	0.163229	-0.426546	-0.767419	0.0703256	-0.930648	Cenpa
Cenpb	0	0	1	0	Cenpb	0	0	1	0	Cenpb	0	0	0	0	Cenpb	-0.340959	0.998215	0.133578	1.30373	0.474537	0.305511	Cenpb
Cenpe	0	0	0	0	Cenpe	0	0	0	0	Cenpe	0	0	0	0	Cenpe	-0.867152	0.364098	-1.3499	-0.270769	-0.482746	-0.634867	Cenpe
Cenpf	0	0	0	0	Cenpf	0	0	0	0	Cenpf	0	0	0	1	Cenpf	-0.540504	0.484638	-0.444315	-0.912861	0.096189	-1.3975	Cenpf
Cenpi	0	0	0	0	Cenpi	0	1	0	0	Cenpi	0	0	0	1	Cenpi	-1.17846	0.00675556	-1.2101	-1.06297	-0.0316396	-1.06972	Cenpi
Cenpv	0	0	0	0	Cenpv	0	0	0	0	Cenpv	0	0	0	0	Cenpv	-0.209619	0.13493	-0.0265	0.387472	0.183119	0.252542	Cenpv
Cenpw	0	0	0	0	Cenpw	0	0	0	0	Cenpw	1	0	0	0	Cenpw	-0.111061	-0.543616	0.743582	0.542449	0.854643	1.08606	Cenpw
Cenpx	0	0	0	0	Cenpx	1	0	0	0	Cenpx	1	0	0	0	Cenpx	-0.0711628	0.0472489	0.615446	1.02986	0.686609	0.982607	Cenpx
Cep104	0	0	0	0	Cep104	0	0	0	0	Cep104	0	0	0	0	Cep104	-0.0853046	0.29133	0.159951	0.455616	0.245255	0.164286	Cep104
Cep120	0	0	0	0	Cep120	0	0	1	0	Cep120	0	0	1	0	Cep120	0.0674038	0.237489	-0.352775	1.04993	-0.420178	0.812444	Cep120
Cep170b	0	0	0	0	Cep170b	0	0	0	0	Cep170b	0	0	0	0	Cep170b	-0.34693	0.322462	0.928808	0.54671	1.27574	0.224248	Cep170b
Cep19	0	0	0	1	Cep19	0	0	0	0	Cep19	0	0	0	0	Cep19	-0.111461	-0.734772	0.130774	-0.0569873	0.242236	0.677785	Cep19
Cep192	0	0	0	0	Cep192	0	1	0	0	Cep192	0	0	0	0	Cep192	-0.442138	-0.0311708	-0.722122	-0.676269	-0.279984	-0.645099	Cep192
Cep68	0	0	0	0	Cep68	0	0	0	0	Cep68	0	0	0	0	Cep68	0.502454	0.0455055	0.144882	0.293342	-0.357572	0.247836	Cep68
Cep76	0	0	0	0	Cep76	0	0	0	0	Cep76	0	0	0	0	Cep76	-0.0818468	-0.229361	0.646488	-0.322264	0.728335	-0.0929028	Cep76
Cep85	0	0	0	0	Cep85	0	0	1	0	Cep85	0	0	0	0	Cep85	-0.243391	0.509109	0.364203	1.072	0.607594	0.562889	Cep85
Cep89	0	0	0	0	Cep89	0	0	0	0	Cep89	0	0	0	0	Cep89	-0.66654	0.17893	0.112365	0.664553	0.778905	0.485623	Cep89
Cep97	0	0	0	0	Cep97	0	0	0	0	Cep97	0	0	0	0	Cep97	0.0217495	0.433772	-1.12571	-0.141387	-1.14746	-0.575159	Cep97
Cerk	0	0	0	0	Cerk	0	0	0	0	Cerk	0	1	0	0	Cerk	-0.260829	0.302866	-1.04365	-0.524021	-0.782817	-0.826887	Cerk
Cerkl	0	0	0	0	Cerkl	0	0	0	0	Cerkl	0	0	0	0	Cerkl	0.394202	-0.0652944	-1.95881	-0.77453	-2.35301	-0.709236	Cerkl
Cers2	0	0	0	1	Cers2	0	0	0	0	Cers2	1	0	0	0	Cers2	0.188882	-0.733697	1.11776	0.290123	0.928877	1.02382	Cers2
Cers5	0	0	0	1	Cers5	0	0	0	0	Cers5	0	0	0	0	Cers5	0.0753011	-0.626764	0.324151	-0.532136	0.24885	0.0946281	Cers5
Cers6	0	0	0	0	Cers6	0	0	0	0	Cers6	0	0	0	0	Cers6	-0.730066	-0.479083	-1.13923	-0.0928053	-0.409166	0.386277	Cers6
Cetn2	0	0	0	0	Cetn2	0	0	0	0	Cetn2	0	0	1	0	Cetn2	-0.197759	-0.535527	-0.519441	0.27371	-0.321682	0.809238	Cetn2
Cetn3	0	0	0	0	Cetn3	0	0	0	0	Cetn3	0	0	0	0	Cetn3	-0.495042	-0.401826	-0.129939	-0.198592	0.365103	0.203234	Cetn3
Cfap20	0	0	0	0	Cfap20	0	0	0	0	Cfap20	0	0	0	0	Cfap20	0.330322	-0.196144	0.723027	-0.318831	0.392706	-0.122687	Cfap20
Cfap298	0	0	0	0	Cfap298	0	0	0	0	Cfap298	0	0	0	0	Cfap298	-0.670141	0.215874	0.492235	0.718014	1.16238	0.50214	Cfap298
Cfap36	0	0	0	0	Cfap36	0	0	0	0	Cfap36	0	0	0	0	Cfap36	0.409877	0.0963192	0.0542105	0.256156	-0.355667	0.159837	Cfap36
Cfap74	0	0	1	0	Cfap74	0	0	1	0	Cfap74	1	0	0	0	Cfap74	-0.0339065	0.819316	1.17181	2.15327	1.20571	1.33395	Cfap74
Cfdp1	0	0	0	0	Cfdp1	0	0	0	0	Cfdp1	0	0	0	0	Cfdp1	0.153316	-0.516396	0.667315	-0.562928	0.513999	-0.0465316	Cfdp1
Cfl1	0	0	0	0	Cfl1	0	0	0	0	Cfl1	0	0	0	0	Cfl1	0.0265514	-0.0257813	-0.0345731	-0.204806	-0.0611245	-0.179024	Cfl1
Cfl2	0	0	0	0	Cfl2	0	0	1	0	Cfl2	1	0	0	0	Cfl2	-0.801244	0.413555	0.189875	1.24023	0.991119	0.826673	Cfl2
Cggbp1	0	0	0	0	Cggbp1	0	0	0	0	Cggbp1	0	0	0	0	Cggbp1	0.242923	0.470112	0.830811	0.145597	0.587888	-0.324515	Cggbp1
Cgref1	0	0	0	0	Cgref1	1	0	0	0	Cgref1	1	0	0	0	Cgref1	0.0500209	0.247256	1.05755	1.62843	1.00753	1.38118	Cgref1
Cgrrf1	0	0	0	0	Cgrrf1	1	0	0	0	Cgrrf1	0	0	1	0	Cgrrf1	0.473434	-0.130127	1.16712	1.40795	0.693691	1.53807	Cgrrf1
Chac1	1	0	0	0	Chac1	1	0	0	0	Chac1	1	0	0	0	Chac1	2.92407	2.75902	4.13992	3.60191	1.21585	0.842887	Chac1
Chaf1a	0	0	0	0	Chaf1a	0	0	0	0	Chaf1a	0	0	0	0	Chaf1a	0.0387687	0.280968	0.594101	0.429307	0.555332	0.148339	Chaf1a
Chaf1b	0	0	0	0	Chaf1b	0	0	0	0	Chaf1b	0	0	0	1	Chaf1b	0.026026	0.198617	0.255183	-0.453458	0.229157	-0.652075	Chaf1b
Champ1	0	0	0	0	Champ1	0	0	0	0	Champ1	0	0	0	0	Champ1	1.67015	0.976058	0.9207	0.439917	-0.749453	-0.536141	Champ1
Chchd1	0	0	0	0	Chchd1	1	0	0	0	Chchd1	1	0	0	0	Chchd1	0.239834	0.125734	1.17592	1.30883	0.936087	1.18309	Chchd1
Chchd10	0	0	0	0	Chchd10	1	0	0	0	Chchd10	1	0	0	0	Chchd10	0.0748717	0.107799	1.81503	2.02067	1.74016	1.91287	Chchd10
Chchd2	0	0	0	0	Chchd2	0	0	0	0	Chchd2	0	0	0	0	Chchd2	-0.0405444	0.271432	0.293885	0.86128	0.334429	0.589847	Chchd2
Chchd3	0	0	0	0	Chchd3	0	0	0	0	Chchd3	0	0	0	0	Chchd3	-0.229579	-0.818304	0.740539	-0.448611	0.970118	0.369693	Chchd3
Chchd4	0	0	0	0	Chchd4	1	0	0	0	Chchd4	1	0	0	0	Chchd4	-0.339401	-0.324151	1.18014	0.785569	1.51954	1.10972	Chchd4
Chchd5	0	0	1	0	Chchd5	1	0	0	0	Chchd5	0	0	0	0	Chchd5	0.220179	0.996638	1.67591	1.82264	1.45573	0.825998	Chchd5
Chchd6	0	0	0	0	Chchd6	1	0	0	0	Chchd6	1	0	0	0	Chchd6	-0.438089	-0.625064	1.10662	0.696204	1.54471	1.32127	Chchd6
Chd1	0	0	0	0	Chd1	0	0	1	0	Chd1	0	0	1	0	Chd1	0.125324	0.299556	-0.755356	1.10323	-0.88068	0.803672	Chd1
Chd2	0	0	1	0	Chd2	0	0	0	0	Chd2	0	0	0	0	Chd2	-0.801109	0.614763	-0.352524	0.233594	0.448586	-0.381168	Chd2
Chd4	0	0	0	0	Chd4	0	0	0	0	Chd4	0	1	0	0	Chd4	-0.703927	-0.153388	-1.73168	-0.855587	-1.02776	-0.702199	Chd4
Chd8	0	0	0	0	Chd8	0	1	0	0	Chd8	0	0	0	0	Chd8	-0.692895	0.0175224	-1.27375	-0.792796	-0.580859	-0.810318	Chd8
Cherp	0	0	0	0	Cherp	1	0	0	0	Cherp	0	0	0	0	Cherp	0.157301	0.633159	1.07126	0.696692	0.913958	0.0635333	Cherp
Chga	0	0	0	0	Chga	0	1	0	0	Chga	0	1	0	0	Chga	0.0103454	-0.0597362	-0.818449	-1.03767	-0.828795	-0.977933	Chga
Chgb	0	1	0	0	Chgb	0	1	0	0	Chgb	0	0	0	0	Chgb	-0.617653	-0.603496	-0.802355	-0.779786	-0.184702	-0.17629	Chgb
Chic1	0	0	1	0	Chic1	0	0	0	0	Chic1	0	1	0	0	Chic1	-0.735839	0.883142	-2.27608	-0.236793	-1.54024	-1.11993	Chic1
Chic2	0	0	0	0	Chic2	0	0	0	1	Chic2	0	0	0	1	Chic2	0.245845	0.042237	1.62233	-0.621496	1.37649	-0.663733	Chic2
Chid1	0	0	0	0	Chid1	0	0	0	0	Chid1	0	0	0	0	Chid1	0.0739446	0.250756	1.56004	0.927151	1.48609	0.676395	Chid1
Chka	0	0	0	0	Chka	0	0	1	0	Chka	0	0	1	0	Chka	-0.539742	0.254275	-0.0202546	1.37808	0.519488	1.1238	Chka
Chkb	1	0	0	0	Chkb	1	0	0	0	Chkb	0	0	0	0	Chkb	0.621561	0.977442	1.53166	1.47228	0.910096	0.494841	Chkb
Chmp1a	0	0	0	0	Chmp1a	0	0	0	0	Chmp1a	0	0	0	0	Chmp1a	-0.169457	0.335303	0.544162	0.722789	0.713619	0.387486	Chmp1a
Chmp1b	0	0	0	0	Chmp1b	0	0	0	0	Chmp1b	0	0	0	0	Chmp1b	-1.92953	0.296361	-1.448	0.330303	0.481534	0.0339415	Chmp1b
Chmp2a	0	0	0	0	Chmp2a	0	0	0	0	Chmp2a	0	0	0	0	Chmp2a	0.272091	-0.0605739	0.992644	0.39733	0.720553	0.457904	Chmp2a
Chmp2b	0	0	0	0	Chmp2b	0	0	0	0	Chmp2b	0	0	0	0	Chmp2b	0.944441	0.190947	0.433471	-0.0376747	-0.51097	-0.228622	Chmp2b
Chmp4b	0	0	0	0	Chmp4b	1	0	0	0	Chmp4b	1	0	0	0	Chmp4b	-0.346955	-0.0966832	1.14964	0.967309	1.4966	1.06399	Chmp4b
Chmp5	0	0	0	0	Chmp5	0	0	0	0	Chmp5	0	0	0	0	Chmp5	-0.0228448	-0.0906435	0.531998	0.161164	0.554843	0.251808	Chmp5
Chmp6	0	0	0	0	Chmp6	0	0	1	0	Chmp6	1	0	0	0	Chmp6	-0.50094	0.245903	0.590626	1.73686	1.09157	1.49096	Chmp6
Chmp7	0	0	0	0	Chmp7	1	0	0	0	Chmp7	0	0	0	0	Chmp7	-0.0630406	0.287442	0.733303	0.75264	0.796344	0.465199	Chmp7
Chordc1	0	0	0	0	Chordc1	0	0	0	0	Chordc1	0	0	0	0	Chordc1	0.113797	0.431187	0.538512	0.375517	0.424715	-0.0556708	Chordc1
Chp1	0	0	0	0	Chp1	0	0	0	0	Chp1	0	0	0	0	Chp1	0.139745	-0.0625082	-0.060712	0.139184	-0.200457	0.201693	Chp1
Chpf	0	0	0	0	Chpf	1	0	0	0	Chpf	0	0	0	0	Chpf	-0.106116	0.106511	0.806246	0.669527	0.912362	0.563016	Chpf
Chpf2	0	0	0	0	Chpf2	0	0	0	0	Chpf2	0	0	0	0	Chpf2	-0.28565	-0.158217	-0.0484698	0.0142584	0.23718	0.172475	Chpf2
Chrac1	0	0	0	0	Chrac1	1	0	0	0	Chrac1	0	0	0	0	Chrac1	0.371649	0.371568	0.848275	0.886287	0.476626	0.514718	Chrac1
Chrm3	0	0	0	0	Chrm3	0	1	0	0	Chrm3	0	0	0	0	Chrm3	-0.288037	-0.0613952	-0.837203	-0.668764	-0.549166	-0.607369	Chrm3
Chrm4	0	0	0	1	Chrm4	0	0	0	0	Chrm4	0	0	0	0	Chrm4	0.524012	-0.615375	0.138432	-0.594467	-0.38558	0.0209082	Chrm4
Chrna7	0	0	0	0	Chrna7	0	0	1	0	Chrna7	0	0	1	0	Chrna7	-1.5105	-0.358406	-0.0434128	2.15727	1.46709	2.51568	Chrna7
Chrnb2	0	0	0	0	Chrnb2	0	0	0	0	Chrnb2	0	0	0	0	Chrnb2	0.299811	-0.594211	0.989332	-0.292107	0.689521	0.302104	Chrnb2
Chst11	0	0	0	1	Chst11	0	1	0	0	Chst11	0	0	0	0	Chst11	-0.0671088	-1.69273	-0.975043	-1.21879	-0.907934	0.473946	Chst11
Chst12	0	0	0	0	Chst12	0	0	0	0	Chst12	0	0	0	0	Chst12	-0.73755	0.519032	0.567404	0.648739	1.30495	0.129707	Chst12
Chtf8	0	0	0	0	Chtf8	1	0	0	0	Chtf8	1	0	0	0	Chtf8	-0.00163503	0.231116	1.06762	0.858399	1.06926	0.627284	Chtf8
Chtop	0	0	1	0	Chtop	0	0	1	0	Chtop	0	0	0	0	Chtop	-0.515416	1.04579	0.330365	1.14522	0.845781	0.0994349	Chtop
Chuk	0	0	0	0	Chuk	0	0	0	1	Chuk	0	0	0	1	Chuk	0.164741	0.384224	1.10401	-0.654394	0.93927	-1.03862	Chuk
Churc1	0	0	0	0	Churc1	1	0	0	0	Churc1	1	0	0	0	Churc1	0.0502566	-0.162747	0.815356	0.902849	0.7651	1.0656	Churc1
Ciao1	0	0	0	0	Ciao1	1	0	0	0	Ciao1	0	0	0	0	Ciao1	0.213794	0.263249	0.978112	0.663667	0.764318	0.400418	Ciao1
Ciao2b	0	0	0	0	Ciao2b	1	0	0	0	Ciao2b	1	0	0	0	Ciao2b	-0.0427699	-0.0816208	1.54926	1.58667	1.59203	1.66829	Ciao2b
Ciao3	0	0	0	0	Ciao3	0	0	0	0	Ciao3	0	0	0	0	Ciao3	0.549134	0.197561	1.20367	0.350262	0.654539	0.152702	Ciao3
Ciapin1	0	0	0	0	Ciapin1	1	0	0	0	Ciapin1	1	0	0	0	Ciapin1	0.25178	0.146011	2.24345	1.76199	1.99167	1.61598	Ciapin1
Cib1	0	0	0	0	Cib1	0	0	1	0	Cib1	0	0	1	0	Cib1	0.129647	-0.00483337	0.503876	1.16249	0.374229	1.16732	Cib1
Cib2	0	0	0	0	Cib2	0	0	0	0	Cib2	0	0	0	0	Cib2	-0.299301	-0.0909064	-0.325764	-0.0228281	-0.0264623	0.0680784	Cib2
Cic	0	0	1	0	Cic	0	0	0	1	Cic	0	0	0	1	Cic	0.0122735	0.665105	0.269217	-0.671464	0.256943	-1.33657	Cic
Cinp	0	0	0	0	Cinp	1	0	0	0	Cinp	0	0	1	0	Cinp	0.145072	-0.369704	0.920534	1.29274	0.775462	1.66244	Cinp
Cip2a	0	0	0	0	Cip2a	0	1	0	0	Cip2a	0	1	0	0	Cip2a	-0.312598	-0.318819	-1.09587	-1.45129	-0.783274	-1.13248	Cip2a
Cir1	0	0	1	0	Cir1	0	0	0	0	Cir1	0	0	0	1	Cir1	-0.00626536	0.76283	0.446458	0.128406	0.452723	-0.634424	Cir1
Cirbp	0	0	0	0	Cirbp	0	0	0	0	Cirbp	0	0	0	0	Cirbp	0.0186302	-0.274756	0.266153	0.46973	0.247522	0.744485	Cirbp
Cisd1	0	0	0	0	Cisd1	0	0	0	0	Cisd1	0	0	0	0	Cisd1	-0.108567	-0.277879	0.452478	0.436636	0.561045	0.714516	Cisd1
Cisd2	0	0	0	0	Cisd2	0	0	0	0	Cisd2	0	0	0	0	Cisd2	-0.482021	-0.249092	-0.182776	0.138164	0.299246	0.387256	Cisd2
Cisd3	0	0	0	0	Cisd3	0	0	0	0	Cisd3	0	0	0	0	Cisd3	0.197576	-0.569053	0.533339	-0.215589	0.335763	0.353464	Cisd3
Cited2	0	0	1	0	Cited2	0	0	0	0	Cited2	0	1	0	0	Cited2	0.331055	1.06801	-1.58228	-0.862732	-1.91334	-1.93075	Cited2
Ckap2	0	0	0	0	Ckap2	0	0	0	0	Ckap2	0	0	0	0	Ckap2	-0.818898	-0.203904	-2.00779	-0.582225	-1.18889	-0.378321	Ckap2
Ckap2l	0	0	0	0	Ckap2l	0	1	0	0	Ckap2l	0	1	0	0	Ckap2l	-0.288406	0.319487	-1.14492	-0.796045	-0.856509	-1.11553	Ckap2l
Ckap4	0	0	0	0	Ckap4	0	0	1	0	Ckap4	1	0	0	0	Ckap4	-0.948161	0.128775	0.677838	1.28631	1.626	1.15754	Ckap4
Ckap5	0	0	0	0	Ckap5	0	0	0	0	Ckap5	0	0	0	0	Ckap5	-1.1252	-0.344607	-1.68144	-0.737547	-0.556234	-0.39294	Ckap5
Ckb	0	0	0	0	Ckb	0	0	0	0	Ckb	0	0	0	0	Ckb	0.15001	0.0361887	0.47215	0.115087	0.32214	0.0788986	Ckb
Ckmt1	0	0	0	0	Ckmt1	0	0	0	1	Ckmt1	0	0	0	1	Ckmt1	0.116549	-0.300439	-0.227897	-1.26844	-0.344446	-0.967997	Ckmt1
Cks1b	0	0	0	0	Cks1b	1	0	0	0	Cks1b	1	0	0	0	Cks1b	-0.0826349	-0.108143	1.43443	1.92737	1.51707	2.03552	Cks1b
Cks2	0	0	0	0	Cks2	0	0	0	0	Cks2	0	0	0	0	Cks2	0.0450789	0.131297	0.585786	0.450737	0.540707	0.31944	Cks2
Clasp2	0	0	1	0	Clasp2	0	0	0	0	Clasp2	0	0	0	0	Clasp2	-0.109837	0.666676	-0.962523	0.209784	-0.852686	-0.456892	Clasp2
Clba1	0	0	0	0	Clba1	1	0	0	0	Clba1	1	0	0	0	Clba1	0.45186	0.179893	1.67059	1.95379	1.21873	1.77389	Clba1
Clcc1	0	0	0	0	Clcc1	0	0	0	0	Clcc1	0	0	0	0	Clcc1	-0.451611	0.519473	0.423007	0.320895	0.874619	-0.198578	Clcc1
Clcn3	0	0	0	0	Clcn3	0	0	1	0	Clcn3	0	0	1	0	Clcn3	0.0811635	-0.331487	-0.19809	0.722947	-0.279253	1.05443	Clcn3
Clcn4	0	0	0	0	Clcn4	0	0	1	0	Clcn4	0	0	1	0	Clcn4	-0.509605	-0.782237	-0.800799	0.922215	-0.291194	1.70445	Clcn4
Clcn5	0	0	0	0	Clcn5	0	0	0	0	Clcn5	0	0	0	0	Clcn5	-1.14354	-0.43758	-1.0389	-0.29448	0.104637	0.143099	Clcn5
Clcn6	0	0	1	0	Clcn6	1	0	0	0	Clcn6	0	0	0	0	Clcn6	0.127711	0.969107	1.02922	1.4852	0.901507	0.516093	Clcn6
Clcn7	0	0	0	0	Clcn7	0	0	0	0	Clcn7	0	0	0	0	Clcn7	-0.000830608	0.230862	1.04419	0.23829	1.04502	0.00742889	Clcn7
Cldn1	0	0	0	0	Cldn1	0	0	0	0	Cldn1	0	0	0	0	Cldn1	0.157041	0.21009	-2.42373	-1.11236	-2.58077	-1.32245	Cldn1
Cldnd1	0	0	0	0	Cldnd1	0	0	0	0	Cldnd1	0	0	0	0	Cldnd1	-1.42094	-0.118977	-1.65069	-0.547696	-0.229744	-0.428719	Cldnd1
Clec11a	0	0	0	0	Clec11a	0	0	1	0	Clec11a	0	0	1	0	Clec11a	0.0740413	0.100379	0.729285	1.41108	0.655243	1.3107	Clec11a
Clgn	0	1	0	0	Clgn	0	0	0	0	Clgn	0	0	1	0	Clgn	-0.872569	-1.20399	-1.65302	-0.516769	-0.780455	0.687217	Clgn
Clic1	0	0	0	0	Clic1	0	0	0	0	Clic1	0	0	0	0	Clic1	0.0768869	0.00605737	0.709541	0.136924	0.632654	0.130867	Clic1
Clic4	0	0	0	0	Clic4	1	0	0	0	Clic4	1	0	0	0	Clic4	-0.0106591	-0.107058	1.72498	1.8327	1.73564	1.93976	Clic4
Clint1	0	0	0	0	Clint1	0	0	0	0	Clint1	0	0	0	0	Clint1	-0.278148	-0.148987	1.0233	0.165738	1.30145	0.314725	Clint1
Clip2	0	0	0	0	Clip2	0	0	0	0	Clip2	0	0	0	0	Clip2	-0.104131	0.373775	0.57561	0.653823	0.679741	0.280048	Clip2
Clip3	0	0	0	0	Clip3	0	0	0	0	Clip3	0	0	0	0	Clip3	0.00598734	0.0109218	0.25079	-0.520571	0.244802	-0.531493	Clip3
Clk1	0	0	1	0	Clk1	0	0	0	0	Clk1	0	0	0	1	Clk1	0.318089	1.34087	-0.13076	0.0659945	-0.44885	-1.27488	Clk1
Clk3	0	0	1	0	Clk3	0	0	1	0	Clk3	1	0	0	0	Clk3	-0.379344	0.700951	1.10152	1.71897	1.48086	1.01802	Clk3
Cln5	0	0	0	0	Cln5	0	0	0	0	Cln5	0	0	0	0	Cln5	-0.496603	-0.294624	-0.338067	-0.529659	0.158536	-0.235035	Cln5
Cln6	0	0	0	0	Cln6	0	0	0	0	Cln6	0	0	0	0	Cln6	-0.169264	-0.58887	-0.364121	-0.760679	-0.194857	-0.17181	Cln6
Cln8	0	0	0	0	Cln8	0	0	0	0	Cln8	0	0	0	0	Cln8	0.831852	-0.377418	1.36067	0.349774	0.528822	0.727192	Cln8
Clns1a	0	0	0	0	Clns1a	1	0	0	0	Clns1a	1	0	0	0	Clns1a	0.0761343	-0.0895848	1.03393	0.601505	0.957794	0.69109	Clns1a
Clp1	0	0	0	0	Clp1	0	0	0	0	Clp1	0	0	0	0	Clp1	0.578408	-0.432957	0.679363	-0.308813	0.100955	0.124143	Clp1
Clpb	0	0	0	0	Clpb	1	0	0	0	Clpb	1	0	0	0	Clpb	0.784485	0.502664	1.77826	1.80758	0.993777	1.30492	Clpb
Clpp	0	0	0	0	Clpp	1	0	0	0	Clpp	1	0	0	0	Clpp	-0.150139	0.236776	1.02806	1.01128	1.1782	0.774502	Clpp
Clptm1	0	0	0	0	Clptm1	0	0	0	0	Clptm1	0	0	0	0	Clptm1	-0.0706549	-0.657869	0.636991	-0.263715	0.707646	0.394154	Clptm1
Clptm1l	0	0	0	0	Clptm1l	1	0	0	0	Clptm1l	1	0	0	0	Clptm1l	-0.368377	-0.459242	1.67552	1.36972	2.0439	1.82897	Clptm1l
Clpx	0	0	0	0	Clpx	0	0	0	0	Clpx	0	0	0	0	Clpx	0.199662	0.17726	-0.0153397	0.0166364	-0.215001	-0.160624	Clpx
Clspn	0	0	0	0	Clspn	0	1	0	0	Clspn	0	0	0	1	Clspn	-0.48344	0.532018	-0.697467	-0.728291	-0.214026	-1.26031	Clspn
Clstn1	0	0	0	0	Clstn1	0	0	0	0	Clstn1	0	0	0	0	Clstn1	-0.297255	-0.279981	-0.0234802	-0.172811	0.273775	0.10717	Clstn1
Clstn2	0	0	0	1	Clstn2	0	0	0	1	Clstn2	0	0	0	0	Clstn2	0.248562	-0.683793	-0.110398	-1.38742	-0.358961	-0.703626	Clstn2
Clstn3	0	0	0	0	Clstn3	0	0	0	0	Clstn3	0	0	0	0	Clstn3	-0.0891866	-0.259655	-0.123914	-0.149359	-0.0347279	0.110296	Clstn3
Clta	0	0	0	0	Clta	0	0	0	0	Clta	0	0	0	0	Clta	-0.209261	-0.233233	0.129643	0.0875077	0.338904	0.320741	Clta
Cltb	0	0	0	0	Cltb	1	0	0	0	Cltb	1	0	0	0	Cltb	-0.260518	0.35725	0.898409	1.2195	1.15893	0.862246	Cltb
Cltc	0	0	0	0	Cltc	0	1	0	0	Cltc	0	0	0	0	Cltc	-0.422485	-0.446441	-0.97291	-0.666701	-0.550425	-0.220259	Cltc
Cltrn	0	0	0	0	Cltrn	0	1	0	0	Cltrn	0	1	0	0	Cltrn	-0.233328	-0.0620564	-2.67128	-2.66972	-2.43795	-2.60767	Cltrn
Clu	0	0	0	1	Clu	0	0	0	0	Clu	0	0	0	0	Clu	-0.0416927	-0.654496	-0.404601	-0.868007	-0.362909	-0.213511	Clu
Cluh	0	0	0	0	Cluh	0	0	0	0	Cluh	0	0	0	0	Cluh	0.122766	-0.0148497	0.765195	0.146917	0.64243	0.161767	Cluh
Cmas	0	0	0	0	Cmas	0	0	0	0	Cmas	0	0	0	0	Cmas	-0.22556	-0.118759	0.65454	0.275783	0.8801	0.394542	Cmas
Cmc2	0	0	0	0	Cmc2	0	0	0	0	Cmc2	0	0	0	0	Cmc2	-0.273123	0.163077	1.0753	0.205782	1.34843	0.0427052	Cmc2
Cmip	0	0	0	0	Cmip	0	0	0	0	Cmip	0	0	0	0	Cmip	-0.129309	0.215413	-1.0618	-0.275825	-0.932492	-0.491238	Cmip
Cmpk1	0	0	0	0	Cmpk1	0	0	0	0	Cmpk1	0	0	0	0	Cmpk1	-0.740149	0.140347	-0.243917	0.282021	0.496232	0.141674	Cmpk1
Cmpk2	0	0	0	0	Cmpk2	0	0	0	0	Cmpk2	0	0	0	0	Cmpk2	-0.989119	0.165099	-1.70643	0.314657	-0.71731	0.149558	Cmpk2
Cmss1	0	0	1	0	Cmss1	1	0	0	0	Cmss1	0	0	0	0	Cmss1	0.431796	1.78513	2.3505	2.18413	1.91871	0.399003	Cmss1
Cmtm4	0	0	1	0	Cmtm4	0	0	0	0	Cmtm4	0	0	0	0	Cmtm4	-0.50974	0.722738	-0.588877	0.36731	-0.0791374	-0.355428	Cmtm4
Cmtm6	0	0	0	0	Cmtm6	0	0	0	0	Cmtm6	0	0	0	0	Cmtm6	-0.598499	-0.399575	0.597763	0.045301	1.19626	0.444876	Cmtm6
Cmtr1	0	0	0	0	Cmtr1	0	0	0	0	Cmtr1	0	0	0	0	Cmtr1	-0.253347	0.121915	0.511347	0.328588	0.764694	0.206673	Cmtr1
Cmtr2	0	0	0	0	Cmtr2	0	0	0	0	Cmtr2	0	0	0	0	Cmtr2	-0.730373	-0.0356911	0.858904	0.121389	1.58928	0.157081	Cmtr2
Cnbp	0	0	0	0	Cnbp	0	0	0	0	Cnbp	0	0	0	0	Cnbp	0.195955	0.149164	0.672309	0.507472	0.476354	0.358308	Cnbp
Cndp2	0	0	0	0	Cndp2	0	0	0	0	Cndp2	1	0	0	0	Cndp2	0.61989	-0.0547698	1.91174	1.17493	1.29185	1.2297	Cndp2
Cnep1r1	0	0	0	0	Cnep1r1	0	0	1	0	Cnep1r1	0	0	0	0	Cnep1r1	-0.898001	-0.155704	-0.508443	0.771878	0.389559	0.927583	Cnep1r1
Cnih1	0	0	0	0	Cnih1	0	0	0	0	Cnih1	1	0	0	0	Cnih1	-0.516848	-0.953031	0.25693	-0.0608629	0.773779	0.892168	Cnih1
Cnih2	0	0	0	0	Cnih2	0	0	0	0	Cnih2	0	0	0	0	Cnih2	-0.430995	0.204131	-1.26056	0.471069	-0.829561	0.266938	Cnih2
Cnih4	0	0	0	0	Cnih4	1	0	0	0	Cnih4	1	0	0	0	Cnih4	-0.0187235	-0.256857	1.31433	1.53537	1.33305	1.79223	Cnih4
Cnksr3	0	0	0	0	Cnksr3	0	0	0	0	Cnksr3	0	0	0	0	Cnksr3	-0.144701	0.481372	0.266432	0.105127	0.411132	-0.376246	Cnksr3
Cnn3	0	0	0	0	Cnn3	0	0	0	0	Cnn3	0	0	0	0	Cnn3	-0.214798	0.00700362	0.128534	-0.171217	0.343331	-0.178221	Cnn3
Cnnm2	0	0	0	0	Cnnm2	0	0	0	1	Cnnm2	0	0	0	0	Cnnm2	-0.394067	-0.309593	-0.0308656	-0.855705	0.363202	-0.546112	Cnnm2
Cnnm3	0	0	0	0	Cnnm3	0	0	0	0	Cnnm3	0	0	0	0	Cnnm3	0.256155	0.0737929	1.08928	0.534193	0.833122	0.4604	Cnnm3
Cnnm4	0	0	0	0	Cnnm4	0	0	1	0	Cnnm4	1	0	0	0	Cnnm4	-0.403948	0.204656	0.710209	1.60124	1.11416	1.39659	Cnnm4
Cnot1	0	0	0	0	Cnot1	0	1	0	0	Cnot1	0	0	0	0	Cnot1	-0.124506	-0.416113	-0.742699	-0.619915	-0.618193	-0.203802	Cnot1
Cnot10	0	0	0	0	Cnot10	0	0	0	0	Cnot10	0	0	0	0	Cnot10	-0.0564625	0.277146	0.399557	0.0492246	0.456019	-0.227921	Cnot10
Cnot11	0	0	0	0	Cnot11	0	0	0	0	Cnot11	0	0	0	0	Cnot11	-0.136315	-0.0369016	0.647229	0.419917	0.783544	0.456819	Cnot11
Cnot6l	0	0	0	0	Cnot6l	0	0	0	0	Cnot6l	0	0	0	0	Cnot6l	0.0421077	0.424572	-1.98977	0.055321	-2.03188	-0.369251	Cnot6l
Cnot7	0	0	0	0	Cnot7	0	0	1	0	Cnot7	0	0	1	0	Cnot7	-0.0317891	0.164212	-0.100474	0.827636	-0.0686846	0.663424	Cnot7
Cnot8	0	0	0	0	Cnot8	0	0	0	0	Cnot8	0	0	0	0	Cnot8	-0.386258	0.115373	0.632681	0.491195	1.01894	0.375822	Cnot8
Cnot9	0	0	0	0	Cnot9	1	0	0	0	Cnot9	0	0	0	0	Cnot9	0.414979	0.286667	1.21561	0.740041	0.800632	0.453373	Cnot9
Cnppd1	0	0	0	0	Cnppd1	1	0	0	0	Cnppd1	1	0	0	0	Cnppd1	0.0142995	0.211815	1.84682	2.00844	1.83252	1.79663	Cnppd1
Cnpy2	0	0	0	0	Cnpy2	1	0	0	0	Cnpy2	1	0	0	0	Cnpy2	-0.178568	-0.1643	1.90039	1.52171	2.07895	1.68601	Cnpy2
Cnpy3	0	0	0	0	Cnpy3	1	0	0	0	Cnpy3	0	0	0	0	Cnpy3	0.117912	0.623927	0.840553	0.794938	0.722642	0.171011	Cnpy3
Cnrip1	0	0	0	0	Cnrip1	1	0	0	0	Cnrip1	1	0	0	0	Cnrip1	0.0490947	-0.121749	0.742213	0.657718	0.693118	0.779467	Cnrip1
Cnst	0	0	1	0	Cnst	0	0	0	0	Cnst	0	0	0	0	Cnst	-0.0857773	0.705995	-0.22814	0.340902	-0.142363	-0.365093	Cnst
Cntn1	0	1	0	0	Cntn1	0	0	0	0	Cntn1	0	0	0	0	Cntn1	-1.67042	-1.18741	-2.19456	-0.915403	-0.524143	0.272003	Cntn1
Cntnap1	0	0	0	0	Cntnap1	0	0	0	0	Cntnap1	0	0	0	0	Cntnap1	-0.244696	0.154684	0.282963	0.289455	0.527659	0.134771	Cntnap1
Cntnap2	0	0	0	0	Cntnap2	0	0	0	0	Cntnap2	0	0	0	0	Cntnap2	-0.583862	-0.607983	-1.03262	-0.183273	-0.448757	0.424709	Cntnap2
Cntrob	0	0	0	0	Cntrob	0	0	0	0	Cntrob	0	0	0	0	Cntrob	-0.233479	0.498576	-0.871552	0.0147126	-0.638073	-0.483863	Cntrob
Coa3	0	0	0	0	Coa3	1	0	0	0	Coa3	1	0	0	0	Coa3	-0.10629	0.192782	0.632426	0.960858	0.738717	0.768076	Coa3
Coa6	0	0	0	0	Coa6	0	0	0	0	Coa6	0	0	0	0	Coa6	0.331013	-0.037773	0.87206	0.205353	0.541047	0.243126	Coa6
Coa7	0	0	0	0	Coa7	0	0	1	0	Coa7	0	0	0	0	Coa7	0.250598	0.801767	0.223721	0.958934	-0.0268773	0.157167	Coa7
Coasy	0	0	0	1	Coasy	0	0	0	0	Coasy	1	0	0	0	Coasy	0.00933323	-0.656568	0.778283	0.339332	0.76895	0.995899	Coasy
Cog1	0	0	0	0	Cog1	0	0	0	0	Cog1	0	0	0	0	Cog1	0.123571	-0.0977503	0.845573	0.112294	0.722002	0.210044	Cog1
Cog2	0	0	0	1	Cog2	0	0	0	0	Cog2	1	0	0	0	Cog2	0.014574	-1.28243	0.906725	-0.532258	0.892151	0.750175	Cog2
Cog3	0	0	0	0	Cog3	1	0	0	0	Cog3	1	0	0	0	Cog3	-0.200759	0.188172	0.616038	1.1313	0.816797	0.943129	Cog3
Cog4	0	0	0	0	Cog4	0	0	0	0	Cog4	0	0	0	0	Cog4	0.219328	-0.206721	0.802521	-0.285842	0.583193	-0.079121	Cog4
Cog6	0	0	0	0	Cog6	1	0	0	0	Cog6	1	0	0	0	Cog6	-0.409171	-0.334691	0.917266	0.728617	1.32644	1.06331	Cog6
Cog7	0	0	0	0	Cog7	0	0	0	0	Cog7	0	0	0	0	Cog7	-0.0778331	0.273855	0.953467	0.350512	1.0313	0.0766577	Cog7
Cog8	0	0	0	0	Cog8	0	0	0	0	Cog8	1	0	0	0	Cog8	0.126279	-0.0169342	0.94833	0.590012	0.822052	0.606946	Cog8
Coil	0	0	0	0	Coil	0	0	1	0	Coil	0	0	1	0	Coil	0.116135	0.147782	0.787114	1.64563	0.670979	1.49785	Coil
Col4a3bp	0	0	0	0	Col4a3bp	0	0	0	0	Col4a3bp	0	0	0	0	Col4a3bp	-1.02358	-0.354578	-2.06397	-0.690641	-1.04039	-0.336063	Col4a3bp
Col6a6	0	0	0	0	Col6a6	0	1	0	0	Col6a6	0	0	0	0	Col6a6	-0.177579	-0.293028	-1.67836	-1.17837	-1.50078	-0.885338	Col6a6
Colgalt1	0	0	0	0	Colgalt1	1	0	0	0	Colgalt1	1	0	0	0	Colgalt1	-0.342931	0.250392	0.65615	1.07118	0.99908	0.820785	Colgalt1
Commd1	0	0	0	0	Commd1	0	0	0	0	Commd1	0	0	0	0	Commd1	-0.171103	0.250941	0.236012	0.520718	0.407115	0.269777	Commd1
Commd2	0	0	0	0	Commd2	1	0	0	0	Commd2	1	0	0	0	Commd2	0.656717	0.0909276	1.35898	0.853499	0.702262	0.762572	Commd2
Commd3	0	0	0	0	Commd3	1	0	0	0	Commd3	1	0	0	0	Commd3	-0.0781968	-0.308531	0.605798	0.642258	0.683995	0.95079	Commd3
Commd4	0	0	0	0	Commd4	0	0	0	0	Commd4	0	0	0	0	Commd4	0.0772472	-0.28199	-0.00190885	-0.0415574	-0.0791561	0.240433	Commd4
Commd5	0	0	0	0	Commd5	1	0	0	0	Commd5	1	0	0	0	Commd5	-0.0316239	-0.278114	1.06658	0.957075	1.0982	1.23519	Commd5
Commd6	0	0	0	0	Commd6	0	0	0	0	Commd6	0	0	1	0	Commd6	0.0764019	-0.572908	0.515118	0.591451	0.438716	1.16436	Commd6
Commd9	0	0	0	0	Commd9	1	0	0	0	Commd9	0	0	0	0	Commd9	0.108548	0.305634	0.677447	0.938171	0.5689	0.632537	Commd9
Comt	0	0	0	0	Comt	0	0	0	0	Comt	0	0	0	0	Comt	-0.24666	-0.0453492	-0.123912	-0.048188	0.122748	-0.00283882	Comt
Comtd1	0	0	1	0	Comtd1	0	0	1	0	Comtd1	0	0	0	0	Comtd1	0.169358	0.911498	0.274041	1.06075	0.104682	0.149249	Comtd1
Cop1	0	1	0	0	Cop1	0	0	1	0	Cop1	0	0	1	0	Cop1	-1.17266	-0.856042	-1.1731	0.641621	-0.000446324	1.49766	Cop1
Copa	0	0	0	0	Copa	0	0	0	0	Copa	1	0	0	0	Copa	-0.0405546	-0.23762	0.995221	0.405849	1.03578	0.643469	Copa
Copb1	0	0	0	0	Copb1	0	0	0	0	Copb1	1	0	0	0	Copb1	-0.26933	-0.256321	0.355253	0.446512	0.624583	0.702832	Copb1
Copb2	0	0	0	0	Copb2	0	0	0	0	Copb2	1	0	0	0	Copb2	-0.195123	-0.155801	0.586396	0.521168	0.781519	0.676969	Copb2
Cope	0	0	0	0	Cope	1	0	0	0	Cope	1	0	0	0	Cope	-0.0484231	0.129747	1.14167	1.26538	1.19009	1.13563	Cope
Copg1	0	0	0	0	Copg1	0	0	0	0	Copg1	0	0	0	0	Copg1	0.0717405	-0.171818	0.653772	0.562118	0.582031	0.733936	Copg1
Copg2	0	0	0	0	Copg2	0	0	0	1	Copg2	0	0	0	0	Copg2	-0.420263	-0.586457	0.263769	-0.977299	0.684032	-0.390842	Copg2
Coprs	0	0	0	0	Coprs	0	0	0	1	Coprs	0	0	0	0	Coprs	-0.364116	-0.494346	0.00254902	-0.755354	0.366665	-0.261007	Coprs
Cops2	0	0	0	0	Cops2	0	0	1	0	Cops2	0	0	1	0	Cops2	-0.761818	-0.0715045	-1.17182	0.76912	-0.41	0.840625	Cops2
Cops3	0	0	0	0	Cops3	0	0	0	0	Cops3	0	0	0	0	Cops3	0.120883	-0.158582	0.595985	-0.00566597	0.475102	0.152916	Cops3
Cops4	0	0	0	0	Cops4	0	0	0	0	Cops4	0	0	0	0	Cops4	0.302508	-0.07282	1.13248	0.143674	0.829973	0.216494	Cops4
Cops5	0	0	0	0	Cops5	0	0	0	0	Cops5	0	0	0	0	Cops5	-0.077204	-0.163559	0.499781	-0.258128	0.576985	-0.0945697	Cops5
Cops6	0	0	0	0	Cops6	0	0	0	0	Cops6	0	0	0	0	Cops6	-0.105878	-0.00322956	0.531689	0.138905	0.637567	0.142135	Cops6
Cops7a	0	0	0	0	Cops7a	0	0	0	0	Cops7a	0	0	0	0	Cops7a	0.386248	0.495444	1.19566	0.31801	0.809411	-0.177434	Cops7a
Cops8	0	0	0	0	Cops8	0	0	0	0	Cops8	1	0	0	0	Cops8	-0.183277	-0.23179	0.925747	0.428093	1.10902	0.659884	Cops8
Cops9	0	0	0	0	Cops9	1	0	0	0	Cops9	1	0	0	0	Cops9	0.350593	0.00899001	1.02358	1.00034	0.672988	0.991348	Cops9
Copz1	0	0	0	0	Copz1	1	0	0	0	Copz1	1	0	0	0	Copz1	-0.504518	-0.28619	0.77945	0.617039	1.28397	0.90323	Copz1
Coq10a	0	0	0	0	Coq10a	0	0	0	0	Coq10a	1	0	0	0	Coq10a	-0.217632	-0.131547	0.387579	0.712239	0.605211	0.843786	Coq10a
Coq10b	0	0	1	0	Coq10b	0	0	0	0	Coq10b	0	0	0	1	Coq10b	0.440622	1.66607	-0.291225	0.125647	-0.731847	-1.54042	Coq10b
Coq2	0	0	0	0	Coq2	0	0	0	0	Coq2	0	0	0	0	Coq2	-0.320909	0.167367	0.45374	0.565182	0.774649	0.397815	Coq2
Coq4	0	0	1	0	Coq4	0	0	0	0	Coq4	0	0	0	0	Coq4	-0.736745	1.06459	0.429047	0.791869	1.16579	-0.272722	Coq4
Coq5	0	0	0	0	Coq5	0	0	0	0	Coq5	1	0	0	0	Coq5	0.0203685	-0.382615	0.791567	0.541741	0.771198	0.924356	Coq5
Coq6	0	0	0	0	Coq6	0	0	0	0	Coq6	1	0	0	0	Coq6	0.146784	-0.29269	1.24402	0.43297	1.09723	0.72566	Coq6
Coq7	0	0	0	0	Coq7	0	0	0	0	Coq7	0	0	0	0	Coq7	-0.0400935	0.215548	-0.183609	0.466253	-0.143516	0.250705	Coq7
Coq9	0	0	0	0	Coq9	1	0	0	0	Coq9	1	0	0	0	Coq9	0.407194	0.0507977	1.53047	1.00451	1.12328	0.953713	Coq9
Coro1b	0	0	0	0	Coro1b	0	0	0	1	Coro1b	0	0	0	1	Coro1b	0.250379	-0.184034	0.302649	-1.16936	0.0522695	-0.985327	Coro1b
Coro1c	0	0	0	0	Coro1c	0	0	0	0	Coro1c	0	0	0	0	Coro1c	-0.117118	-0.00283456	0.0648433	0.00585812	0.181961	0.00869268	Coro1c
Coro2b	0	0	0	0	Coro2b	0	1	0	0	Coro2b	0	0	0	1	Coro2b	-0.530808	0.174462	-0.762253	-0.690867	-0.231445	-0.865329	Coro2b
Coro7	0	0	0	0	Coro7	0	0	0	0	Coro7	0	0	0	0	Coro7	-0.248402	0.176036	0.459778	-0.0605536	0.70818	-0.23659	Coro7
Cotl1	0	0	0	0	Cotl1	0	0	0	0	Cotl1	0	0	0	0	Cotl1	-0.064659	0.267315	0.238878	-0.0656513	0.303537	-0.332966	Cotl1
Cox10	0	0	0	0	Cox10	1	0	0	0	Cox10	1	0	0	0	Cox10	0.0318448	0.35515	1.2947	1.04499	1.26285	0.689843	Cox10
Cox14	0	0	0	0	Cox14	1	0	0	0	Cox14	1	0	0	0	Cox14	0.0060089	-0.0977903	0.662514	1.02162	0.656505	1.11941	Cox14
Cox15	0	0	0	0	Cox15	0	0	1	0	Cox15	0	0	0	0	Cox15	-0.482715	0.474363	-0.174928	0.701775	0.307786	0.227412	Cox15
Cox16	0	0	0	0	Cox16	1	0	0	0	Cox16	1	0	0	0	Cox16	0.101983	0.0761325	1.35991	1.02651	1.25793	0.950377	Cox16
Cox17	0	0	0	0	Cox17	1	0	0	0	Cox17	1	0	0	0	Cox17	-0.261805	-0.2124	0.657016	0.733739	0.918821	0.946139	Cox17
Cox18	0	0	0	0	Cox18	1	0	0	0	Cox18	1	0	0	0	Cox18	-0.142397	-0.233328	1.4466	1.14473	1.58899	1.37806	Cox18
Cox19	0	0	0	0	Cox19	1	0	0	0	Cox19	1	0	0	0	Cox19	0.265124	0.719482	1.00278	1.4914	0.73766	0.771921	Cox19
Cox4i1	0	0	0	0	Cox4i1	0	0	0	0	Cox4i1	0	0	0	0	Cox4i1	-0.024689	-0.452159	0.389252	0.0634064	0.413941	0.515566	Cox4i1
Cox5a	0	0	0	0	Cox5a	0	0	0	0	Cox5a	1	0	0	0	Cox5a	-0.311809	-0.256027	0.630372	0.426725	0.942181	0.682753	Cox5a
Cox5b	0	0	0	0	Cox5b	1	0	0	0	Cox5b	1	0	0	0	Cox5b	-0.262752	-0.289236	0.60009	0.651139	0.862842	0.940375	Cox5b
Cox6a1	0	0	0	0	Cox6a1	1	0	0	0	Cox6a1	1	0	0	0	Cox6a1	-0.151266	0.114929	0.744438	1.11922	0.895703	1.00429	Cox6a1
Cox6a2	0	0	1	0	Cox6a2	0	0	1	0	Cox6a2	1	0	0	0	Cox6a2	0.026807	0.636967	2.84838	3.7489	2.82157	3.11193	Cox6a2
Cox6b1	0	0	0	0	Cox6b1	0	0	0	0	Cox6b1	0	0	0	0	Cox6b1	-0.1967	-0.170764	0.00692721	-0.0533015	0.203627	0.117462	Cox6b1
Cox6c	0	0	0	0	Cox6c	0	0	0	0	Cox6c	0	0	0	0	Cox6c	0.0708611	-0.0381746	-0.0692394	-0.0965269	-0.1401	-0.0583523	Cox6c
Cox7a2	0	0	0	0	Cox7a2	0	0	0	0	Cox7a2	0	0	0	0	Cox7a2	-0.0505965	0.028017	0.19382	0.268642	0.244417	0.240625	Cox7a2
Cox7a2l	0	0	0	0	Cox7a2l	1	0	0	0	Cox7a2l	0	0	1	0	Cox7a2l	0.105104	-0.395045	0.659238	0.776624	0.554134	1.17167	Cox7a2l
Cox7b	0	0	0	0	Cox7b	0	0	0	0	Cox7b	0	0	0	0	Cox7b	0.261368	-0.147128	0.49113	-0.189044	0.229762	-0.0419154	Cox7b
Cox7c	0	0	0	0	Cox7c	0	0	0	0	Cox7c	0	0	0	0	Cox7c	-0.022155	-0.0698479	0.737069	0.327358	0.759224	0.397205	Cox7c
Cox8a	0	0	0	0	Cox8a	0	0	0	0	Cox8a	0	0	0	0	Cox8a	-0.297536	-0.269642	0.00681474	0.344396	0.304351	0.614038	Cox8a
Cpd	0	0	0	0	Cpd	0	0	0	0	Cpd	0	0	0	0	Cpd	-0.409823	-0.432302	-0.907566	-0.490309	-0.497743	-0.0580072	Cpd
Cpe	0	0	0	0	Cpe	0	0	0	1	Cpe	0	0	0	0	Cpe	-0.0633683	-0.465358	0.48867	-0.617722	0.552038	-0.152363	Cpe
Cpeb1	0	0	0	0	Cpeb1	1	0	0	0	Cpeb1	0	0	0	0	Cpeb1	0.581752	0.461148	0.824713	0.738438	0.24296	0.27729	Cpeb1
Cpeb2	0	0	1	0	Cpeb2	0	0	1	0	Cpeb2	0	0	1	0	Cpeb2	0.452835	1.41932	-1.19213	3.07666	-1.64496	1.65734	Cpeb2
Cpeb4	0	0	1	0	Cpeb4	0	0	0	0	Cpeb4	0	0	0	0	Cpeb4	-0.038427	0.909166	-1.40197	0.595766	-1.36354	-0.3134	Cpeb4
Cplx2	0	0	1	0	Cplx2	0	0	0	0	Cplx2	0	1	0	0	Cplx2	-0.602722	0.641933	-1.94185	-0.12418	-1.33913	-0.766112	Cplx2
Cpm	0	0	0	0	Cpm	0	0	0	0	Cpm	0	0	0	0	Cpm	-0.386313	-0.340714	-0.455552	-0.0945421	-0.0692385	0.246172	Cpm
Cpn1	0	0	0	0	Cpn1	0	0	0	0	Cpn1	0	0	0	0	Cpn1	-0.204445	-0.542018	-0.365434	-0.563617	-0.160989	-0.0215992	Cpn1
Cpne1	0	0	1	0	Cpne1	0	0	1	0	Cpne1	0	0	0	0	Cpne1	-0.663414	0.68225	0.316958	1.10363	0.980372	0.421377	Cpne1
Cpne3	0	0	0	0	Cpne3	0	0	0	0	Cpne3	0	1	0	0	Cpne3	-0.9926	-0.0055192	-1.93167	-0.652443	-0.93907	-0.646924	Cpne3
Cpne4	0	0	0	0	Cpne4	0	0	0	0	Cpne4	0	0	0	0	Cpne4	0.203797	-0.142655	-0.200726	0.352401	-0.404523	0.495055	Cpne4
Cpne8	0	0	0	0	Cpne8	0	0	0	0	Cpne8	0	0	0	1	Cpne8	0.187268	0.417321	0.473107	-0.488436	0.28584	-0.905757	Cpne8
Cpox	0	0	0	0	Cpox	0	0	1	0	Cpox	0	0	1	0	Cpox	-1.02964	-0.334398	0.343092	1.71042	1.37273	2.04482	Cpox
Cpq	0	0	0	0	Cpq	0	0	0	1	Cpq	0	0	0	1	Cpq	0.0176947	-0.599176	-0.0306656	-1.39101	-0.0483603	-0.791831	Cpq
Cpsf1	0	0	0	0	Cpsf1	0	0	0	0	Cpsf1	0	0	0	0	Cpsf1	-0.12463	-0.431571	0.224834	-0.353697	0.349464	0.0778743	Cpsf1
Cpsf2	0	0	0	0	Cpsf2	0	0	0	0	Cpsf2	0	0	0	0	Cpsf2	-0.762062	-0.275881	-0.984613	0.0910683	-0.222551	0.36695	Cpsf2
Cpsf3	0	0	0	0	Cpsf3	0	0	0	0	Cpsf3	0	0	0	0	Cpsf3	-0.104067	0.320978	0.531799	0.488031	0.635865	0.167053	Cpsf3
Cpsf6	0	0	0	0	Cpsf6	0	0	1	0	Cpsf6	0	0	1	0	Cpsf6	0.0598239	-0.0355796	-0.47375	1.26405	-0.533574	1.29963	Cpsf6
Cpt1a	0	0	0	0	Cpt1a	0	0	1	0	Cpt1a	0	0	0	0	Cpt1a	0.0586817	0.515788	-0.308956	0.645892	-0.367637	0.130104	Cpt1a
Cpt2	0	0	0	0	Cpt2	0	0	0	0	Cpt2	0	0	0	1	Cpt2	-0.159131	-0.0115499	-0.425728	-0.894488	-0.266597	-0.882938	Cpt2
Cptp	0	0	0	0	Cptp	0	0	0	0	Cptp	1	0	0	0	Cptp	0.16316	-0.431702	1.48371	0.878929	1.32055	1.31063	Cptp
Cr1l	0	0	0	0	Cr1l	0	0	0	0	Cr1l	1	0	0	0	Cr1l	-0.954414	-0.592616	0.560146	0.8341	1.51456	1.42672	Cr1l
Crb3	0	0	1	0	Crb3	0	0	1	0	Crb3	0	0	0	0	Crb3	0.220604	1.58364	1.48886	2.19635	1.26826	0.612705	Crb3
Crbn	0	0	0	0	Crbn	0	0	0	0	Crbn	0	0	0	0	Crbn	0.172365	0.512921	0.502523	0.412627	0.330158	-0.100294	Crbn
Crcp	0	0	0	0	Crcp	0	0	0	0	Crcp	0	0	0	0	Crcp	0.394037	0.340862	2.33382	1.59163	1.93979	1.25077	Crcp
Creb3	0	0	0	0	Creb3	1	0	0	0	Creb3	0	0	0	0	Creb3	0.0658565	0.445878	1.74717	1.43498	1.68131	0.989103	Creb3
Creb3l2	0	0	0	0	Creb3l2	0	0	0	0	Creb3l2	0	0	0	0	Creb3l2	0.322442	0.398486	0.770729	0.532522	0.448286	0.134036	Creb3l2
Crebbp	0	0	0	0	Crebbp	0	0	0	0	Crebbp	0	0	0	0	Crebbp	-0.302792	-0.410859	-0.630688	-0.157616	-0.327895	0.253243	Crebbp
Crebzf	0	0	0	0	Crebzf	0	0	1	0	Crebzf	0	0	1	0	Crebzf	-0.28528	0.511602	-0.708662	1.71906	-0.423382	1.20746	Crebzf
Creg1	0	0	0	0	Creg1	0	0	0	0	Creg1	0	0	0	0	Creg1	0.0683914	0.358256	0.308667	0.194526	0.240276	-0.16373	Creg1
Creld1	0	0	0	0	Creld1	1	0	0	0	Creld1	1	0	0	0	Creld1	-0.0880644	0.0712051	1.13322	0.765274	1.22129	0.694069	Creld1
Creld2	0	0	0	0	Creld2	1	0	0	0	Creld2	1	0	0	0	Creld2	-0.386977	-0.391371	1.98007	1.38109	2.36704	1.77246	Creld2
Crhr1	0	0	0	0	Crhr1	0	0	0	0	Crhr1	0	0	0	0	Crhr1	0.0512991	0.056296	-0.826021	-0.312168	-0.87732	-0.368464	Crhr1
Crip1	0	0	0	0	Crip1	0	0	0	0	Crip1	0	0	0	0	Crip1	0.0607935	0.353293	-0.201283	-0.190955	-0.262077	-0.544248	Crip1
Cript	0	0	0	0	Cript	0	0	0	0	Cript	1	0	0	0	Cript	-0.0360715	-0.539195	0.94883	0.275072	0.984902	0.814267	Cript
Crk	0	0	0	0	Crk	0	0	0	0	Crk	0	0	0	0	Crk	-1.33855	0.53489	-0.858825	-0.0130852	0.479727	-0.547976	Crk
Crkl	0	0	0	0	Crkl	0	0	0	0	Crkl	0	0	0	0	Crkl	0.096998	0.381692	0.304114	0.581432	0.207116	0.19974	Crkl
Crls1	0	0	0	0	Crls1	1	0	0	0	Crls1	1	0	0	0	Crls1	0.225713	0.479917	2.43496	2.25518	2.20925	1.77526	Crls1
Crmp1	0	0	0	0	Crmp1	0	0	0	0	Crmp1	0	0	0	0	Crmp1	-0.255321	0.4165	0.668041	0.392201	0.923362	-0.0242986	Crmp1
Crnkl1	0	0	0	0	Crnkl1	0	0	0	0	Crnkl1	0	0	0	0	Crnkl1	-0.104703	0.465351	-0.526439	0.0325939	-0.421736	-0.432757	Crnkl1
Crocc	0	0	0	0	Crocc	0	0	1	0	Crocc	0	0	0	0	Crocc	-0.299777	0.1154	-0.225403	0.778188	0.0743738	0.662788	Crocc
Crot	0	0	0	0	Crot	0	0	0	0	Crot	0	0	0	0	Crot	-0.985765	-0.014436	0.0642045	0.58506	1.04997	0.599496	Crot
Crtap	0	0	0	0	Crtap	0	0	1	0	Crtap	0	0	1	0	Crtap	-0.658352	-0.580424	0.130958	1.15842	0.789309	1.73885	Crtap
Crtc3	0	0	1	0	Crtc3	0	0	1	0	Crtc3	0	0	0	0	Crtc3	-0.30618	1.33359	-0.0685431	1.43758	0.237637	0.103994	Crtc3
Cry1	0	0	0	0	Cry1	1	0	0	0	Cry1	1	0	0	0	Cry1	0.216005	0.0355708	1.21283	1.58886	0.99683	1.55329	Cry1
Cry2	1	0	0	0	Cry2	0	0	0	0	Cry2	0	0	0	0	Cry2	0.892969	0.601706	1.75177	0.797542	0.858805	0.195836	Cry2
Cryba2	0	0	0	0	Cryba2	0	0	0	0	Cryba2	0	0	1	0	Cryba2	-0.0739926	-0.147198	0.0248207	0.578084	0.0988132	0.725283	Cryba2
Crybg1	0	0	0	0	Crybg1	0	0	0	0	Crybg1	0	0	1	0	Crybg1	-0.373665	-0.513081	-0.483209	0.375986	-0.109544	0.889066	Crybg1
Crybg3	0	0	0	0	Crybg3	0	0	0	0	Crybg3	0	0	0	0	Crybg3	-0.462011	-0.188682	-1.37453	-0.736852	-0.912521	-0.54817	Crybg3
Cs	0	0	0	0	Cs	0	0	0	0	Cs	0	0	0	0	Cs	0.0674924	-0.196847	0.82388	0.271808	0.756387	0.468654	Cs
Csde1	0	0	0	1	Csde1	0	1	0	0	Csde1	0	0	1	0	Csde1	-0.387287	-1.9603	-0.630918	-0.937085	-0.243631	1.02321	Csde1
Cse1l	0	0	0	0	Cse1l	0	1	0	0	Cse1l	0	0	0	0	Cse1l	-0.508584	-0.192202	-0.985905	-0.636294	-0.477321	-0.444092	Cse1l
Csf1	0	0	1	0	Csf1	0	0	1	0	Csf1	0	0	0	0	Csf1	-0.112183	1.31964	-0.107182	1.04673	0.00500132	-0.27291	Csf1
Csk	0	0	1	0	Csk	0	0	1	0	Csk	0	0	0	0	Csk	0.144993	1.01906	0.3584	1.06543	0.213407	0.0463669	Csk
Csl	0	0	0	1	Csl	0	0	0	0	Csl	1	0	0	0	Csl	0.189457	-0.804892	0.896957	0.0143418	0.7075	0.819234	Csl
Csn3	0	0	0	0	Csn3	0	0	1	0	Csn3	1	0	0	0	Csn3	-0.565522	-0.371943	0.239216	0.934852	0.804737	1.3068	Csn3
Csnk1a1	0	0	0	0	Csnk1a1	0	0	1	0	Csnk1a1	0	0	0	0	Csnk1a1	-1.24569	-0.00720188	-1.06625	0.668677	0.179444	0.675879	Csnk1a1
Csnk1d	0	0	0	0	Csnk1d	1	0	0	0	Csnk1d	0	0	0	0	Csnk1d	-0.027106	0.183279	0.749194	0.770573	0.7763	0.587294	Csnk1d
Csnk1g2	0	0	0	0	Csnk1g2	0	0	1	0	Csnk1g2	1	0	0	0	Csnk1g2	-0.421335	0.0108976	0.236908	1.22523	0.658243	1.21434	Csnk1g2
Csnk2a1	0	0	0	0	Csnk2a1	0	0	0	0	Csnk2a1	0	0	0	0	Csnk2a1	-0.837595	0.182055	-0.591492	0.442184	0.246103	0.260129	Csnk2a1
Csnk2b	0	0	0	0	Csnk2b	0	0	0	0	Csnk2b	0	0	0	0	Csnk2b	-0.138976	-0.206727	0.905679	0.391532	1.04466	0.598259	Csnk2b
Csrnp2	0	0	0	0	Csrnp2	0	0	0	0	Csrnp2	0	0	0	0	Csrnp2	-0.504313	0.404822	0.729273	0.461065	1.23359	0.0562428	Csrnp2
Csrp1	0	0	0	0	Csrp1	1	0	0	0	Csrp1	1	0	0	0	Csrp1	-0.0840316	-0.339913	1.14199	0.617801	1.22602	0.957714	Csrp1
Cst3	0	0	0	0	Cst3	0	0	0	0	Cst3	0	0	0	0	Cst3	-0.211624	-0.0838623	-0.356577	-0.0947591	-0.144953	-0.0108968	Cst3
Cstb	0	0	0	0	Cstb	1	0	0	0	Cstb	0	0	0	0	Cstb	0.277075	0.152008	0.905858	0.734682	0.628783	0.582674	Cstb
Cstf1	0	0	0	0	Cstf1	0	0	0	0	Cstf1	0	0	0	0	Cstf1	-0.120546	0.549741	0.32517	0.845947	0.445716	0.296206	Cstf1
Cstf2	0	0	0	0	Cstf2	0	0	0	0	Cstf2	0	0	0	0	Cstf2	1.11076	-0.597865	1.73174	-0.23035	0.620979	0.367515	Cstf2
Cstf2t	0	0	1	0	Cstf2t	0	0	0	0	Cstf2t	0	0	0	0	Cstf2t	-0.234462	0.667695	-0.548494	0.443852	-0.314032	-0.223843	Cstf2t
Cstf3	0	0	0	0	Cstf3	1	0	0	0	Cstf3	0	0	0	0	Cstf3	0.221378	0.737062	0.899875	0.962323	0.678498	0.225261	Cstf3
Ctbp1	0	0	0	0	Ctbp1	0	0	0	0	Ctbp1	0	0	0	0	Ctbp1	-0.516088	0.0594002	0.247372	0.454812	0.76346	0.395411	Ctbp1
Ctc1	0	0	0	1	Ctc1	0	0	0	0	Ctc1	0	0	0	0	Ctc1	0.161263	-0.666139	0.431171	-0.366901	0.269908	0.299238	Ctc1
Ctcf	0	0	0	0	Ctcf	0	0	0	0	Ctcf	0	0	0	0	Ctcf	0.193368	-0.132908	-1.54637	-0.923602	-1.73974	-0.790695	Ctcf
Ctdnep1	0	0	0	0	Ctdnep1	0	0	1	0	Ctdnep1	0	0	1	0	Ctdnep1	-0.303086	0.173208	0.43109	1.60147	0.734177	1.42826	Ctdnep1
Ctdp1	0	0	1	0	Ctdp1	0	0	0	0	Ctdp1	0	0	0	0	Ctdp1	0.147909	1.03557	0.76161	0.547586	0.613701	-0.487988	Ctdp1
Ctdsp1	0	0	1	0	Ctdsp1	0	0	1	0	Ctdsp1	1	0	0	0	Ctdsp1	-0.110899	1.01132	0.782267	2.00939	0.893166	0.998071	Ctdsp1
Ctdsp2	0	0	0	0	Ctdsp2	0	0	0	0	Ctdsp2	0	0	0	0	Ctdsp2	0.0679949	0.601541	0.24038	0.595782	0.172385	-0.00575939	Ctdsp2
Ctdspl	0	0	1	0	Ctdspl	0	0	1	0	Ctdspl	0	0	0	0	Ctdspl	-1.02094	1.13473	-1.23193	0.883274	-0.210996	-0.251461	Ctdspl
Cth	0	0	0	1	Cth	0	0	1	0	Cth	0	0	1	0	Cth	-0.080056	-0.895334	3.85245	4.47465	3.93251	5.36998	Cth
Ctif	0	0	0	0	Ctif	0	0	1	0	Ctif	0	0	0	0	Ctif	-0.0914882	0.125711	0.432274	1.19072	0.523763	1.06501	Ctif
Ctnna1	0	0	0	0	Ctnna1	0	0	0	0	Ctnna1	0	0	0	0	Ctnna1	-0.611072	-0.484554	-0.547945	-0.0694983	0.0631271	0.415056	Ctnna1
Ctnna2	0	0	1	0	Ctnna2	0	0	1	0	Ctnna2	0	0	0	0	Ctnna2	-1.13845	0.751727	-1.13021	0.689924	0.00824343	-0.0618027	Ctnna2
Ctnnal1	0	0	0	0	Ctnnal1	0	0	0	0	Ctnnal1	0	0	0	0	Ctnnal1	0.984631	0.33169	0.139897	0.0644788	-0.844734	-0.267211	Ctnnal1
Ctnnb1	0	0	0	0	Ctnnb1	0	0	0	0	Ctnnb1	0	0	0	0	Ctnnb1	-0.000606087	-0.0024935	0.383402	-0.307938	0.384008	-0.305445	Ctnnb1
Ctnnbip1	0	0	0	0	Ctnnbip1	0	0	0	0	Ctnnbip1	0	0	0	0	Ctnnbip1	-0.24437	-0.380207	-0.117063	0.311174	0.127306	0.691382	Ctnnbip1
Ctnnbl1	0	0	0	0	Ctnnbl1	0	0	0	0	Ctnnbl1	0	0	0	0	Ctnnbl1	0.763089	0.257425	1.06552	0.312385	0.302433	0.05496	Ctnnbl1
Ctnnd1	0	0	0	0	Ctnnd1	0	0	0	0	Ctnnd1	0	0	0	0	Ctnnd1	-1.09311	0.407527	-0.764588	0.240587	0.328522	-0.16694	Ctnnd1
Ctnnd2	0	0	0	0	Ctnnd2	0	0	0	0	Ctnnd2	0	0	0	0	Ctnnd2	-1.43531	0.176617	-1.54348	-0.181517	-0.108171	-0.358134	Ctnnd2
Ctns	0	0	0	0	Ctns	0	0	0	0	Ctns	0	0	0	0	Ctns	0.553484	0.374865	0.951056	0.22364	0.397572	-0.151226	Ctns
Ctps	0	0	0	0	Ctps	1	0	0	0	Ctps	1	0	0	0	Ctps	-0.319418	-0.650502	0.624886	0.715574	0.944304	1.36608	Ctps
Ctr9	0	0	0	0	Ctr9	0	0	0	0	Ctr9	0	0	0	0	Ctr9	-0.0982531	0.093879	-0.360438	0.353544	-0.262184	0.259665	Ctr9
Ctsa	0	0	0	0	Ctsa	0	0	0	1	Ctsa	0	0	0	0	Ctsa	0.0701109	-0.525141	-0.40689	-1.25686	-0.477001	-0.731722	Ctsa
Ctsb	0	0	0	0	Ctsb	0	0	0	0	Ctsb	0	0	0	0	Ctsb	-0.0305826	-0.360418	-0.551555	-0.813188	-0.520973	-0.45277	Ctsb
Ctsd	0	0	0	0	Ctsd	0	0	0	0	Ctsd	0	0	0	0	Ctsd	-0.121148	-0.616109	0.332161	-0.491148	0.453309	0.12496	Ctsd
Ctsf	0	0	0	0	Ctsf	0	0	0	0	Ctsf	0	0	0	0	Ctsf	-0.124894	-0.311735	-0.748356	-0.594108	-0.623461	-0.282373	Ctsf
Ctsl	0	0	0	0	Ctsl	0	0	0	1	Ctsl	0	0	0	0	Ctsl	0.0335919	-0.538957	0.263896	-0.647691	0.230304	-0.108734	Ctsl
Ctso	0	0	0	0	Ctso	0	1	0	0	Ctso	0	0	0	0	Ctso	0.320737	-0.161187	-0.606433	-0.659212	-0.92717	-0.498026	Ctso
Ctsz	0	0	0	0	Ctsz	0	0	0	0	Ctsz	0	0	0	0	Ctsz	-0.266702	-0.410425	-0.253036	0.0206282	0.0136662	0.431053	Ctsz
Cttn	0	0	0	0	Cttn	0	0	0	0	Cttn	0	0	0	0	Cttn	0.190907	-0.330497	1.18438	0.0622453	0.993476	0.392742	Cttn
Cttnbp2	0	0	0	0	Cttnbp2	0	0	0	0	Cttnbp2	0	0	0	0	Cttnbp2	-0.314105	0.257205	-1.12756	-0.0902152	-0.81345	-0.34742	Cttnbp2
Cuedc2	0	0	0	0	Cuedc2	0	0	1	0	Cuedc2	0	0	0	0	Cuedc2	0.550969	0.568048	0.0970316	0.701179	-0.453937	0.13313	Cuedc2
Cul1	0	0	0	0	Cul1	0	0	0	0	Cul1	0	0	0	0	Cul1	0.0475247	-0.556687	0.205644	-0.433629	0.158119	0.123058	Cul1
Cul2	0	0	0	0	Cul2	0	0	0	0	Cul2	0	0	0	0	Cul2	0.652265	-0.34607	0.556186	-0.0138018	-0.0960794	0.332268	Cul2
Cul3	0	0	0	0	Cul3	0	0	0	0	Cul3	0	0	0	0	Cul3	-0.255336	-0.0111335	-0.285573	0.338926	-0.0302366	0.35006	Cul3
Cul4a	0	0	0	1	Cul4a	0	0	0	0	Cul4a	0	0	1	0	Cul4a	-0.0782493	-0.683938	0.167302	0.234838	0.245551	0.918776	Cul4a
Cul4b	0	0	0	0	Cul4b	0	0	0	0	Cul4b	0	0	0	0	Cul4b	-1.41447	-0.320269	-1.2016	-0.568294	0.212872	-0.248024	Cul4b
Cul5	0	0	0	0	Cul5	0	0	0	0	Cul5	0	0	0	1	Cul5	-0.661301	0.269043	-0.516397	-0.539183	0.144904	-0.808226	Cul5
Cul7	0	0	0	0	Cul7	0	0	0	0	Cul7	0	0	0	0	Cul7	-0.0921963	0.146998	0.118442	-0.121285	0.210639	-0.268282	Cul7
Cul9	0	0	0	0	Cul9	1	0	0	0	Cul9	1	0	0	0	Cul9	-0.0205839	-0.022714	0.965449	0.832294	0.986032	0.855008	Cul9
Cuta	0	0	0	0	Cuta	0	0	1	0	Cuta	0	0	1	0	Cuta	-0.00246888	-0.490632	0.0704941	0.77486	0.072963	1.26549	Cuta
Cux1	0	0	0	0	Cux1	0	0	0	0	Cux1	0	1	0	0	Cux1	-0.646776	0.578892	-1.27672	-0.0324517	-0.629943	-0.611344	Cux1
Cwc15	0	0	0	0	Cwc15	0	0	0	0	Cwc15	0	0	0	0	Cwc15	-0.156634	-0.190253	0.903113	-0.583371	1.05975	-0.393118	Cwc15
Cwc25	0	0	1	0	Cwc25	0	0	0	0	Cwc25	0	0	0	0	Cwc25	-0.0653765	0.892089	0.140658	0.611194	0.206035	-0.280896	Cwc25
Cwf19l2	0	0	0	0	Cwf19l2	0	0	0	0	Cwf19l2	0	0	0	0	Cwf19l2	0.215656	0.429823	0.138809	0.349574	-0.0768468	-0.0802484	Cwf19l2
Cx3cl1	0	0	0	0	Cx3cl1	0	0	1	0	Cx3cl1	1	0	0	0	Cx3cl1	-0.984545	0.14589	0.986672	2.03546	1.97122	1.88957	Cx3cl1
Cxadr	0	0	1	0	Cxadr	0	0	1	0	Cxadr	0	0	0	0	Cxadr	-0.675978	0.873508	-1.18915	1.12518	-0.51317	0.251672	Cxadr
Cxcl12	1	0	0	0	Cxcl12	0	0	0	0	Cxcl12	0	0	0	0	Cxcl12	1.25776	1.36991	-1.11089	-0.199288	-2.36864	-1.56919	Cxcl12
Cxxc1	0	0	1	0	Cxxc1	0	0	1	0	Cxxc1	0	0	0	0	Cxxc1	0.0246959	1.04254	0.555306	1.29081	0.53061	0.248269	Cxxc1
Cxxc5	0	0	0	0	Cxxc5	0	0	0	0	Cxxc5	0	0	0	0	Cxxc5	-1.02057	0.137185	-1.59334	-0.132801	-0.572765	-0.269986	Cxxc5
Cyb561	0	0	0	0	Cyb561	0	0	0	0	Cyb561	0	0	0	0	Cyb561	-0.554304	-0.308096	-0.457665	-0.173364	0.096639	0.134732	Cyb561
Cyb561d2	0	0	0	0	Cyb561d2	0	0	1	0	Cyb561d2	0	0	0	0	Cyb561d2	-0.070352	0.228846	0.253235	0.996244	0.323587	0.767398	Cyb561d2
Cyb5b	0	0	0	0	Cyb5b	0	0	0	0	Cyb5b	0	0	0	0	Cyb5b	-0.268359	0.0143553	0.277992	0.690204	0.54635	0.675848	Cyb5b
Cyb5d1	0	0	0	0	Cyb5d1	1	0	0	0	Cyb5d1	1	0	0	0	Cyb5d1	-0.157616	0.390527	0.867604	1.4117	1.02522	1.02117	Cyb5d1
Cyb5d2	0	0	0	0	Cyb5d2	1	0	0	0	Cyb5d2	0	0	1	0	Cyb5d2	0.11457	0.0581785	1.05301	1.61147	0.938436	1.55329	Cyb5d2
Cyb5r1	0	0	0	0	Cyb5r1	1	0	0	0	Cyb5r1	1	0	0	0	Cyb5r1	-0.466526	-0.219728	2.98115	2.80355	3.44768	3.02327	Cyb5r1
Cyb5r3	0	0	0	0	Cyb5r3	0	1	0	0	Cyb5r3	0	1	0	0	Cyb5r3	-0.102677	-0.0675932	-0.818563	-0.939167	-0.715886	-0.871574	Cyb5r3
Cyc1	0	0	0	0	Cyc1	0	0	0	0	Cyc1	0	0	0	0	Cyc1	-0.0864476	-0.14086	0.668731	0.300831	0.755178	0.441691	Cyc1
Cycs	0	0	0	0	Cycs	1	0	0	0	Cycs	1	0	0	0	Cycs	0.237096	0.155674	1.50016	1.27198	1.26306	1.11631	Cycs
Cyfip1	0	0	0	0	Cyfip1	0	0	0	0	Cyfip1	0	0	0	0	Cyfip1	-0.690077	-0.486023	-0.965247	-0.13705	-0.275169	0.348973	Cyfip1
Cyfip2	0	0	0	0	Cyfip2	0	1	0	0	Cyfip2	0	0	0	0	Cyfip2	-0.319153	-0.343734	-0.727215	-0.741066	-0.408062	-0.397332	Cyfip2
Cyhr1	0	0	0	0	Cyhr1	1	0	0	0	Cyhr1	0	0	0	0	Cyhr1	0.304553	0.335157	1.03594	0.828069	0.731392	0.492912	Cyhr1
Cyp20a1	0	1	0	0	Cyp20a1	0	0	0	0	Cyp20a1	0	0	0	0	Cyp20a1	-0.649003	-0.731961	0.71831	0.0178656	1.36731	0.749827	Cyp20a1
Cyp4x1	1	0	0	0	Cyp4x1	1	0	0	0	Cyp4x1	0	0	0	0	Cyp4x1	0.645291	0.769776	0.850115	0.989871	0.204824	0.220095	Cyp4x1
Cyp51	0	0	0	0	Cyp51	1	0	0	0	Cyp51	1	0	0	0	Cyp51	0.144943	0.400345	1.37411	1.5738	1.22917	1.17346	Cyp51
Cystm1	0	0	0	0	Cystm1	1	0	0	0	Cystm1	0	0	0	0	Cystm1	0.304827	0.627397	0.615787	1.09941	0.31096	0.472009	Cystm1
Cyth2	0	0	0	0	Cyth2	0	0	0	0	Cyth2	0	0	1	0	Cyth2	0.0434485	0.0139945	0.13914	0.713376	0.0956919	0.699381	Cyth2
Czib	0	0	1	0	Czib	0	0	1	0	Czib	0	0	0	0	Czib	-1.07596	1.25319	0.258092	0.907212	1.33405	-0.345979	Czib
D030056L22Rik	0	0	1	0	D030056L22Rik	1	0	0	0	D030056L22Rik	0	0	0	0	D030056L22Rik	0.127466	1.24402	1.25603	1.07513	1.12856	-0.168889	D030056L22Rik
D10Wsu102e	0	0	0	0	D10Wsu102e	1	0	0	0	D10Wsu102e	0	0	0	0	D10Wsu102e	0.0438354	0.272401	0.68228	0.700201	0.638445	0.4278	D10Wsu102e
D17H6S53E	0	0	0	0	D17H6S53E	0	0	1	0	D17H6S53E	0	0	1	0	D17H6S53E	0.0229479	0.47073	0.580508	2.0334	0.55756	1.56267	D17H6S53E
D17H6S56E-5	0	0	0	0	D17H6S56E-5	0	0	0	1	D17H6S56E-5	0	0	0	0	D17H6S56E-5	0.0250254	-0.502896	-0.0852648	-1.05026	-0.11029	-0.547364	D17H6S56E-5
D1Ertd622e	0	0	0	0	D1Ertd622e	0	0	0	0	D1Ertd622e	0	0	0	0	D1Ertd622e	0.668432	-0.167009	-0.612778	0.375051	-1.28121	0.54206	D1Ertd622e
D430019H16Rik	0	0	1	0	D430019H16Rik	0	0	1	0	D430019H16Rik	0	0	0	0	D430019H16Rik	-0.0596681	0.989635	-1.4746	1.47284	-1.41493	0.483205	D430019H16Rik
D430042O09Rik	0	1	0	0	D430042O09Rik	0	0	0	0	D430042O09Rik	1	0	0	0	D430042O09Rik	-0.835844	-0.716564	0.165846	0.710095	1.00169	1.42666	D430042O09Rik
D5Ertd579e	0	0	0	0	D5Ertd579e	0	0	1	0	D5Ertd579e	0	0	1	0	D5Ertd579e	-0.0835966	0.455985	-0.36852	1.2315	-0.284923	0.775519	D5Ertd579e
D630045J12Rik	0	0	0	0	D630045J12Rik	0	0	0	0	D630045J12Rik	0	0	0	0	D630045J12Rik	-0.946812	-0.247961	-1.08301	-0.418526	-0.136196	-0.170565	D630045J12Rik
D6Wsu163e	0	0	0	0	D6Wsu163e	0	0	0	1	D6Wsu163e	0	0	0	0	D6Wsu163e	0.087723	-0.530964	0.640153	-0.842437	0.55243	-0.311473	D6Wsu163e
D830031N03Rik	0	0	0	0	D830031N03Rik	0	0	0	0	D830031N03Rik	0	0	0	0	D830031N03Rik	-0.215181	0.192475	-2.18616	0.0523621	-1.97098	-0.140113	D830031N03Rik
D8Ertd738e	0	0	0	0	D8Ertd738e	1	0	0	0	D8Ertd738e	1	0	0	0	D8Ertd738e	0.0179342	-0.321343	0.988071	0.978965	0.970137	1.30031	D8Ertd738e
Daam1	0	0	0	0	Daam1	0	1	0	0	Daam1	0	0	0	0	Daam1	-0.359353	0.256813	-0.938074	-0.633873	-0.578721	-0.890686	Daam1
Dach1	0	0	0	0	Dach1	0	0	0	0	Dach1	0	0	0	0	Dach1	-0.343468	0.440156	-2.15734	0.142864	-1.81387	-0.297293	Dach1
Dact2	0	0	0	0	Dact2	0	0	0	0	Dact2	0	0	0	0	Dact2	0.507415	0.522672	0.0913651	0.282268	-0.41605	-0.240404	Dact2
Dact3	0	0	0	0	Dact3	0	0	0	0	Dact3	0	0	0	0	Dact3	-0.271379	0.0153019	-0.0849568	-0.00247333	0.186423	-0.0177753	Dact3
Dad1	0	0	0	0	Dad1	0	0	0	0	Dad1	0	0	0	0	Dad1	-0.259575	-0.0342634	0.235455	0.181645	0.49503	0.215908	Dad1
Dag1	0	0	0	1	Dag1	0	0	0	0	Dag1	0	0	1	0	Dag1	-0.039541	-0.941555	-0.700035	-0.0797334	-0.660494	0.861822	Dag1
Dagla	0	0	0	0	Dagla	0	0	0	1	Dagla	0	1	0	0	Dagla	0.528567	0.241126	-0.934912	-1.57407	-1.46348	-1.81519	Dagla
Daglb	0	0	0	0	Daglb	1	0	0	0	Daglb	0	0	0	0	Daglb	0.316826	0.292611	1.09454	0.869221	0.77771	0.57661	Daglb
Dalrd3	0	0	0	0	Dalrd3	0	0	0	0	Dalrd3	1	0	0	0	Dalrd3	-0.360648	-0.370831	0.537917	0.586117	0.898565	0.956948	Dalrd3
Dap	0	0	0	0	Dap	0	0	0	0	Dap	0	0	0	0	Dap	-0.110786	-0.243936	0.394094	0.633075	0.504881	0.877011	Dap
Dap3	0	0	0	0	Dap3	0	0	0	0	Dap3	0	0	0	0	Dap3	0.119909	0.0571073	1.055	0.457496	0.935092	0.400389	Dap3
Dapk3	0	0	0	0	Dapk3	0	0	0	0	Dapk3	0	0	0	0	Dapk3	0.775047	0.563533	2.01746	0.788144	1.24241	0.224611	Dapk3
Dars	0	0	0	0	Dars	0	0	0	0	Dars	0	0	0	0	Dars	0.0140937	0.187962	0.0724074	0.0579325	0.0583137	-0.130029	Dars
Dars2	0	0	0	0	Dars2	0	0	0	0	Dars2	0	0	0	0	Dars2	1.0053	0.17359	1.57777	0.484706	0.57247	0.311116	Dars2
Dazap1	0	0	0	0	Dazap1	0	0	1	0	Dazap1	0	0	1	0	Dazap1	0.174924	-0.248818	-0.00774483	0.754243	-0.182669	1.00306	Dazap1
Dazap2	0	0	0	0	Dazap2	0	0	0	0	Dazap2	0	0	0	0	Dazap2	0.460587	0.26437	0.759216	0.36254	0.298629	0.0981705	Dazap2
Dbf4	0	0	0	0	Dbf4	0	0	0	1	Dbf4	0	0	0	1	Dbf4	0.29257	0.524855	0.494038	-1.01397	0.201468	-1.53882	Dbf4
Dbi	0	0	0	0	Dbi	0	0	0	0	Dbi	0	0	0	0	Dbi	-0.0568061	0.0462363	0.0425754	0.264931	0.0993815	0.218695	Dbi
Dbn1	0	0	0	0	Dbn1	0	0	0	0	Dbn1	0	0	0	0	Dbn1	0.00108525	0.449023	-0.502983	-0.528867	-0.504069	-0.97789	Dbn1
Dbnl	0	0	0	0	Dbnl	0	0	0	0	Dbnl	0	0	0	0	Dbnl	0.00499666	0.168331	0.769025	0.359338	0.764028	0.191007	Dbnl
Dbp	0	0	0	0	Dbp	0	0	0	0	Dbp	0	0	0	0	Dbp	0.0864094	0.141306	1.05107	0.285505	0.964659	0.1442	Dbp
Dbr1	0	0	1	0	Dbr1	1	0	0	0	Dbr1	1	0	0	0	Dbr1	0.0563939	0.791331	1.16953	1.58021	1.11313	0.788878	Dbr1
Dcaf1	0	0	1	0	Dcaf1	0	0	0	0	Dcaf1	0	0	0	0	Dcaf1	-0.122857	0.696742	0.0364788	0.597544	0.159335	-0.099198	Dcaf1
Dcaf10	0	0	0	0	Dcaf10	1	0	0	0	Dcaf10	0	0	0	0	Dcaf10	0.170462	0.539873	0.768701	1.01757	0.598239	0.477694	Dcaf10
Dcaf12	0	0	1	0	Dcaf12	0	0	1	0	Dcaf12	1	0	0	0	Dcaf12	-0.489541	0.753666	0.611394	2.39557	1.10094	1.6419	Dcaf12
Dcaf12l1	0	0	0	0	Dcaf12l1	0	0	0	0	Dcaf12l1	0	0	0	0	Dcaf12l1	-0.0289678	0.213436	-0.425428	0.25441	-0.39646	0.0409731	Dcaf12l1
Dcaf13	0	0	0	0	Dcaf13	0	0	0	0	Dcaf13	0	0	0	0	Dcaf13	0.990525	-0.0516003	1.75143	-0.153646	0.76091	-0.102045	Dcaf13
Dcaf15	0	0	0	0	Dcaf15	0	0	0	0	Dcaf15	0	0	0	0	Dcaf15	0.00867832	0.296241	0.567118	0.331162	0.55844	0.0349214	Dcaf15
Dcaf5	0	0	0	0	Dcaf5	0	0	1	0	Dcaf5	0	0	0	0	Dcaf5	-0.422249	0.249825	0.128141	0.915406	0.55039	0.665581	Dcaf5
Dcaf7	0	0	0	0	Dcaf7	0	0	0	0	Dcaf7	0	0	0	0	Dcaf7	-0.227589	0.129055	-0.281387	-0.0739514	-0.0537987	-0.203006	Dcaf7
Dcaf8	0	0	0	0	Dcaf8	0	0	0	0	Dcaf8	0	0	0	0	Dcaf8	0.512221	0.226143	0.756263	0.154517	0.244041	-0.0716266	Dcaf8
Dcakd	0	0	0	0	Dcakd	0	0	0	0	Dcakd	0	0	0	0	Dcakd	-0.114231	-0.05026	0.582193	0.126101	0.696423	0.176361	Dcakd
Dcbld2	0	0	0	0	Dcbld2	0	0	0	0	Dcbld2	0	0	0	0	Dcbld2	-0.40945	0.313906	-1.06726	-0.0502745	-0.65781	-0.364181	Dcbld2
Dck	0	0	0	0	Dck	0	0	0	0	Dck	0	0	0	0	Dck	-0.374295	0.445962	-0.425409	0.599785	-0.0511145	0.153823	Dck
Dclre1b	0	0	0	0	Dclre1b	0	0	1	0	Dclre1b	0	0	1	0	Dclre1b	-0.415563	-0.847635	0.267892	1.49025	0.683455	2.33788	Dclre1b
Dcp1a	0	0	1	0	Dcp1a	0	0	1	0	Dcp1a	0	0	0	0	Dcp1a	0.203573	1.3337	-0.584215	0.811372	-0.787788	-0.522327	Dcp1a
Dcp2	0	0	1	0	Dcp2	0	0	0	0	Dcp2	0	0	0	0	Dcp2	-0.1013	0.637208	0.199852	0.711846	0.301152	0.0746382	Dcp2
Dcps	0	0	0	0	Dcps	1	0	0	0	Dcps	1	0	0	0	Dcps	0.236182	-0.272412	0.936489	0.639	0.700307	0.911412	Dcps
Dctn1	0	0	0	0	Dctn1	0	0	0	0	Dctn1	0	0	0	0	Dctn1	-0.165121	-0.159096	0.337961	0.411833	0.503081	0.570929	Dctn1
Dctn2	0	0	0	0	Dctn2	0	0	0	0	Dctn2	0	0	0	0	Dctn2	0.281562	0.21262	0.862136	0.0692696	0.580574	-0.14335	Dctn2
Dctn3	0	0	0	0	Dctn3	0	0	0	0	Dctn3	1	0	0	0	Dctn3	-0.0432129	-0.34132	0.66934	0.526682	0.712553	0.868002	Dctn3
Dctn4	0	0	0	0	Dctn4	0	0	0	0	Dctn4	0	0	0	0	Dctn4	0.0901911	0.0204398	0.192613	0.398413	0.102422	0.377973	Dctn4
Dctn5	0	0	0	0	Dctn5	0	0	0	0	Dctn5	0	0	0	0	Dctn5	-0.0986405	0.163934	0.30259	-0.322088	0.40123	-0.486022	Dctn5
Dctn6	0	0	0	0	Dctn6	0	0	1	0	Dctn6	0	0	1	0	Dctn6	-0.808347	-0.265869	-0.293506	1.39588	0.514841	1.66175	Dctn6
Dctpp1	0	0	0	0	Dctpp1	0	0	0	0	Dctpp1	1	0	0	0	Dctpp1	-0.377918	-0.299255	0.376954	0.604253	0.754871	0.903508	Dctpp1
Dcun1d5	0	0	0	0	Dcun1d5	0	0	1	0	Dcun1d5	0	0	1	0	Dcun1d5	-0.548059	-0.350356	0.66003	1.45904	1.20809	1.80939	Dcun1d5
Dcx	0	0	0	0	Dcx	0	0	0	0	Dcx	0	0	0	0	Dcx	-0.480222	0.564125	-1.41328	-0.0248853	-0.933062	-0.58901	Dcx
Dcxr	0	0	0	0	Dcxr	0	0	0	0	Dcxr	0	0	0	0	Dcxr	0.0429138	0.0402212	-0.455208	0.38897	-0.498122	0.348748	Dcxr
Dda1	0	0	1	0	Dda1	0	0	1	0	Dda1	0	0	1	0	Dda1	-0.208746	0.642076	0.331561	3.06849	0.540307	2.42641	Dda1
Ddb1	0	0	0	0	Ddb1	0	0	0	0	Ddb1	0	0	0	0	Ddb1	0.0799227	-0.258547	0.806242	0.0222614	0.72632	0.280808	Ddb1
Ddc	0	0	0	0	Ddc	0	0	0	0	Ddc	0	0	0	0	Ddc	-0.0210392	0.482714	-2.65144	-1.43229	-2.6304	-1.915	Ddc
Ddhd1	0	0	0	1	Ddhd1	0	0	1	0	Ddhd1	0	0	1	0	Ddhd1	-0.123648	-0.908634	-0.505786	0.669834	-0.382138	1.57847	Ddhd1
Ddi2	0	0	0	0	Ddi2	0	0	0	0	Ddi2	0	0	0	0	Ddi2	-0.608977	0.307131	0.660051	0.443149	1.26903	0.136018	Ddi2
Ddit3/Chop	0	0	1	0	Ddit3/Chop	0	0	1	0	Ddit3/Chop	1	0	0	0	Ddit3/Chop	2.00501	3.75651	4.65586	5.9321	2.65085	2.1756	Ddit3/Chop
Ddit4	1	0	0	0	Ddit4	1	0	0	0	Ddit4	1	0	0	0	Ddit4	1.44381	1.1662	3.45194	2.90637	2.00813	1.74017	Ddit4
Ddost	0	0	0	0	Ddost	0	0	0	0	Ddost	1	0	0	0	Ddost	-0.27367	-0.41498	0.697936	0.48716	0.971606	0.902141	Ddost
Ddr1	0	0	0	1	Ddr1	0	0	0	0	Ddr1	0	0	0	0	Ddr1	0.230329	-0.804927	0.491176	-0.145579	0.260846	0.659347	Ddr1
Ddrgk1	0	0	0	0	Ddrgk1	0	0	0	0	Ddrgk1	1	0	0	0	Ddrgk1	0.0658565	-0.459582	1.6622	0.837081	1.59634	1.29666	Ddrgk1
Ddt	0	0	0	0	Ddt	0	0	0	0	Ddt	0	0	0	0	Ddt	0.177865	-0.0138657	0.0324695	-0.255752	-0.145396	-0.241886	Ddt
Ddx1	0	0	0	0	Ddx1	0	0	0	0	Ddx1	0	0	0	0	Ddx1	-0.167095	-0.401027	0.359075	-0.407543	0.52617	-0.00651574	Ddx1
Ddx11	0	0	1	0	Ddx11	0	0	1	0	Ddx11	0	0	0	0	Ddx11	0.156288	0.933922	0.506097	1.59519	0.349809	0.661264	Ddx11
Ddx17	0	0	0	0	Ddx17	0	0	1	0	Ddx17	0	0	1	0	Ddx17	0.343357	0.689128	0.220423	1.38017	-0.122933	0.691038	Ddx17
Ddx18	0	0	0	0	Ddx18	1	0	0	0	Ddx18	0	0	0	0	Ddx18	0.213877	0.154923	0.837505	0.627736	0.623629	0.472813	Ddx18
Ddx19a	0	0	0	0	Ddx19a	0	0	0	0	Ddx19a	0	0	0	0	Ddx19a	0.073678	-0.0219161	0.496366	0.596265	0.422688	0.618181	Ddx19a
Ddx19b	0	0	0	0	Ddx19b	0	0	0	0	Ddx19b	0	0	0	0	Ddx19b	-0.533327	0.174651	-0.0977244	0.310245	0.435603	0.135594	Ddx19b
Ddx20	0	0	0	0	Ddx20	0	0	0	0	Ddx20	0	0	0	1	Ddx20	-0.271443	0.566514	0.428799	-0.314866	0.700242	-0.88138	Ddx20
Ddx21	0	0	0	0	Ddx21	0	0	0	0	Ddx21	1	0	0	0	Ddx21	-0.160312	-0.0653596	0.536466	0.719368	0.696778	0.784728	Ddx21
Ddx23	0	0	0	0	Ddx23	0	0	0	0	Ddx23	0	0	0	0	Ddx23	0.191409	-0.295574	0.746941	0.0626117	0.555532	0.358186	Ddx23
Ddx24	0	0	0	0	Ddx24	0	0	0	0	Ddx24	0	0	0	0	Ddx24	-0.00650171	0.166761	0.533559	0.312585	0.54006	0.145824	Ddx24
Ddx25	0	0	0	0	Ddx25	0	0	0	1	Ddx25	0	0	0	0	Ddx25	-0.263416	-0.836457	0.161408	-0.656134	0.424824	0.180323	Ddx25
Ddx27	0	0	0	0	Ddx27	0	0	0	0	Ddx27	1	0	0	0	Ddx27	0.559907	0.404693	1.97258	1.37092	1.41267	0.966225	Ddx27
Ddx28	0	0	0	0	Ddx28	1	0	0	0	Ddx28	1	0	0	0	Ddx28	0.0841416	0.157937	1.50975	1.47146	1.42561	1.31352	Ddx28
Ddx39	0	0	0	0	Ddx39	0	0	0	0	Ddx39	0	0	0	0	Ddx39	-0.217705	-0.69802	0.293313	0.153791	0.511018	0.851811	Ddx39
Ddx39b	0	0	0	0	Ddx39b	0	0	0	0	Ddx39b	0	0	0	0	Ddx39b	0.0186223	0.270972	0.739918	0.399179	0.721296	0.128207	Ddx39b
Ddx3x	0	0	0	0	Ddx3x	0	0	0	0	Ddx3x	0	0	0	0	Ddx3x	-0.408918	0.125482	-1.07327	-0.217717	-0.664352	-0.343199	Ddx3x
Ddx41	0	0	0	0	Ddx41	0	0	0	0	Ddx41	0	0	0	0	Ddx41	-0.161896	0.0199648	0.166772	0.494098	0.328667	0.474133	Ddx41
Ddx42	0	0	0	0	Ddx42	0	0	0	0	Ddx42	0	0	0	0	Ddx42	-0.183436	-0.205127	-0.135916	-0.68552	0.0475199	-0.480393	Ddx42
Ddx46	0	0	1	0	Ddx46	0	0	0	0	Ddx46	0	0	0	0	Ddx46	-0.439925	0.63274	-0.831299	0.295683	-0.391374	-0.337057	Ddx46
Ddx47	0	0	0	0	Ddx47	0	0	0	0	Ddx47	0	0	0	0	Ddx47	0.329036	0.241548	1.12378	0.313661	0.794747	0.0721125	Ddx47
Ddx49	0	0	0	0	Ddx49	1	0	0	0	Ddx49	1	0	0	0	Ddx49	0.153316	0.233721	1.43512	1.04945	1.28181	0.815733	Ddx49
Ddx5	0	0	0	0	Ddx5	0	0	0	0	Ddx5	0	1	0	0	Ddx5	-0.226443	0.336749	-0.863868	-0.470165	-0.637425	-0.806915	Ddx5
Ddx50	0	0	0	0	Ddx50	1	0	0	0	Ddx50	0	0	1	0	Ddx50	1.23152	-0.0800353	1.79635	1.2098	0.56483	1.28983	Ddx50
Ddx51	0	0	0	0	Ddx51	1	0	0	0	Ddx51	1	0	0	0	Ddx51	-0.273291	-0.707898	0.783056	0.625494	1.05635	1.33339	Ddx51
Ddx52	0	0	0	0	Ddx52	1	0	0	0	Ddx52	1	0	0	0	Ddx52	0.0316343	0.0419694	1.09703	1.39012	1.0654	1.34816	Ddx52
Ddx54	0	0	0	0	Ddx54	0	0	1	0	Ddx54	1	0	0	0	Ddx54	0.00908931	0.460881	0.793226	1.49128	0.784137	1.0304	Ddx54
Ddx55	0	0	0	0	Ddx55	0	0	0	0	Ddx55	0	0	0	0	Ddx55	-0.573353	0.048624	-0.340402	0.0352432	0.232951	-0.0133808	Ddx55
Ddx56	0	0	0	0	Ddx56	1	0	0	0	Ddx56	1	0	0	0	Ddx56	0.524633	0.527689	1.63943	1.25694	1.1148	0.729254	Ddx56
Ddx59	0	0	1	0	Ddx59	0	0	1	0	Ddx59	0	0	1	0	Ddx59	0.028633	0.759472	0.58426	1.96641	0.555627	1.20694	Ddx59
Ddx6	0	0	1	0	Ddx6	0	0	0	0	Ddx6	0	1	0	0	Ddx6	-0.440902	0.752951	-1.60911	-0.344341	-1.16821	-1.09729	Ddx6
Decr1	0	0	0	0	Decr1	0	0	0	0	Decr1	0	0	0	0	Decr1	-0.168807	-0.0553953	0.463959	0.129412	0.632767	0.184807	Decr1
Decr2	0	1	0	0	Decr2	0	0	0	0	Decr2	0	0	0	0	Decr2	-0.784337	-0.717967	0.307213	-0.3271	1.09155	0.390867	Decr2
Degs1	0	0	0	0	Degs1	0	0	0	0	Degs1	0	0	0	0	Degs1	0.000860818	-0.211302	0.0814377	-0.36419	0.0805768	-0.152888	Degs1
Degs2	0	0	1	0	Degs2	1	0	0	0	Degs2	0	0	0	0	Degs2	0.0668115	1.03102	0.726726	0.807966	0.659915	-0.223051	Degs2
Dek	0	0	1	0	Dek	0	0	0	0	Dek	0	0	0	0	Dek	0.041152	0.690209	-0.294842	-0.168696	-0.335994	-0.858905	Dek
Dele1	0	0	0	0	Dele1	0	0	0	0	Dele1	0	0	0	0	Dele1	-0.0482111	0.0777872	0.542068	0.338074	0.59028	0.260287	Dele1
Dennd11	0	0	0	0	Dennd11	0	0	1	0	Dennd11	0	0	0	0	Dennd11	-0.508465	0.316636	0.120758	0.833807	0.629223	0.51717	Dennd11
Dennd4c	0	0	0	0	Dennd4c	0	1	0	0	Dennd4c	0	1	0	0	Dennd4c	0.0113552	0.10157	-1.38104	-1.15919	-1.39239	-1.26076	Dennd4c
Dennd5a	0	0	0	0	Dennd5a	0	0	0	0	Dennd5a	0	0	0	0	Dennd5a	-0.555802	-0.903636	-0.0815433	0.0843219	0.474258	0.987958	Dennd5a
Dennd5b	0	0	0	0	Dennd5b	0	0	0	0	Dennd5b	0	0	0	0	Dennd5b	-0.0592491	-0.0168709	0.601671	0.387637	0.66092	0.404508	Dennd5b
Denr	0	0	0	0	Denr	1	0	0	0	Denr	0	0	0	0	Denr	-0.464133	0.19775	0.841162	0.606594	1.30529	0.408844	Denr
Deptor	0	0	0	0	Deptor	0	0	1	0	Deptor	0	0	1	0	Deptor	0.0281757	0.580116	-0.406156	1.20525	-0.434332	0.625135	Deptor
Dera	0	0	0	0	Dera	0	0	0	0	Dera	0	0	0	0	Dera	-0.24114	-0.437675	-1.0208	-0.370017	-0.779659	0.0676578	Dera
Derl1	0	0	0	0	Derl1	1	0	0	0	Derl1	1	0	0	0	Derl1	-0.267185	0.0512957	1.60045	1.51301	1.86764	1.46171	Derl1
Derl2	0	0	0	0	Derl2	1	0	0	0	Derl2	1	0	0	0	Derl2	0.330865	0.114267	1.51855	1.06297	1.18769	0.948705	Derl2
Derl3	0	0	1	0	Derl3	1	0	0	0	Derl3	0	0	0	0	Derl3	-1.1712	0.788808	2.72969	2.85519	3.90088	2.06639	Derl3
Desi1	0	0	0	0	Desi1	1	0	0	0	Desi1	1	0	0	0	Desi1	-0.193528	0.151673	0.620952	1.20953	0.81448	1.05785	Desi1
Dexi	0	0	0	0	Dexi	1	0	0	0	Dexi	0	0	1	0	Dexi	0.358145	0.200652	0.888947	1.41544	0.530802	1.21479	Dexi
Dgat1	0	0	0	0	Dgat1	0	0	0	0	Dgat1	0	0	0	0	Dgat1	-0.233786	-0.122126	1.0811	-0.0520399	1.31489	0.0700862	Dgat1
Dgat2	0	0	0	0	Dgat2	1	0	0	0	Dgat2	1	0	0	0	Dgat2	-0.375096	-0.0370436	2.90547	2.65034	3.28056	2.68738	Dgat2
Dgcr2	0	0	0	0	Dgcr2	0	0	0	0	Dgcr2	0	0	0	0	Dgcr2	-0.0544329	-0.122547	0.269617	-0.101816	0.32405	0.0207311	Dgcr2
Dgkd	0	0	0	0	Dgkd	0	0	0	0	Dgkd	0	0	0	0	Dgkd	-0.445141	0.556104	0.468364	0.992297	0.913506	0.436193	Dgkd
Dgke	0	0	0	0	Dgke	0	0	0	0	Dgke	0	0	0	0	Dgke	-0.190577	0.447388	0.0300456	-2.31782e-05	0.220623	-0.447411	Dgke
Dgkg	1	0	0	0	Dgkg	0	0	1	0	Dgkg	0	0	0	0	Dgkg	0.841806	0.9095	1.3401	1.98313	0.498297	1.07363	Dgkg
Dgkh	0	0	1	0	Dgkh	0	0	1	0	Dgkh	0	0	0	0	Dgkh	-0.386473	0.910739	-1.02218	0.675103	-0.635707	-0.235635	Dgkh
Dhcr24	0	0	0	0	Dhcr24	0	0	0	0	Dhcr24	0	0	0	0	Dhcr24	-0.122168	0.0384877	0.398107	0.388861	0.520275	0.350373	Dhcr24
Dhcr7	0	0	0	0	Dhcr7	1	0	0	0	Dhcr7	1	0	0	0	Dhcr7	-0.00777131	-0.403307	0.846393	0.732553	0.854164	1.13586	Dhcr7
Dhdds	0	0	0	0	Dhdds	1	0	0	0	Dhdds	1	0	0	0	Dhdds	-0.169331	-0.372891	1.04962	1.15927	1.21896	1.53216	Dhdds
Dhfr	0	0	0	0	Dhfr	0	0	0	0	Dhfr	0	0	0	0	Dhfr	-0.0770152	0.0779571	0.526763	0.273358	0.603778	0.195401	Dhfr
Dhodh	0	0	0	0	Dhodh	0	0	0	0	Dhodh	0	0	0	1	Dhodh	0.389459	0.80726	1.21145	0.161132	0.821994	-0.646128	Dhodh
Dhrs1	0	0	0	0	Dhrs1	0	0	0	0	Dhrs1	0	0	0	0	Dhrs1	-0.0971897	-0.0664856	-0.0415915	-0.529882	0.0555982	-0.463396	Dhrs1
Dhrs13	0	0	0	0	Dhrs13	0	0	0	0	Dhrs13	0	0	0	0	Dhrs13	-0.134953	0.282166	0.538779	0.590189	0.673731	0.308023	Dhrs13
Dhrs4	0	0	0	0	Dhrs4	0	0	0	0	Dhrs4	0	0	0	0	Dhrs4	0.218018	-0.145306	-0.165862	-0.0216806	-0.38388	0.123626	Dhrs4
Dhrs7	0	0	0	0	Dhrs7	0	0	0	0	Dhrs7	1	0	0	0	Dhrs7	-0.0276646	-0.462209	2.38522	1.73754	2.41288	2.19975	Dhrs7
Dhrs7b	0	0	0	0	Dhrs7b	0	0	0	0	Dhrs7b	1	0	0	0	Dhrs7b	0.029743	-0.384561	1.16918	0.313743	1.13943	0.698304	Dhrs7b
Dhrsx	0	0	0	0	Dhrsx	0	0	0	0	Dhrsx	0	0	0	0	Dhrsx	0.0977341	0.494899	0.942895	-0.0404148	0.845161	-0.535313	Dhrsx
Dhx15	0	0	0	0	Dhx15	0	0	0	0	Dhx15	0	0	0	0	Dhx15	-0.421548	0.433577	-0.409121	-0.00873439	0.0124274	-0.442311	Dhx15
Dhx16	0	0	1	0	Dhx16	0	0	0	1	Dhx16	0	0	0	1	Dhx16	0.105881	0.742776	0.87145	-0.641575	0.765568	-1.38435	Dhx16
Dhx29	0	0	0	0	Dhx29	0	0	0	0	Dhx29	0	0	0	0	Dhx29	-0.226301	-0.202795	0.228851	0.770027	0.455153	0.972822	Dhx29
Dhx32	0	0	0	0	Dhx32	0	0	0	0	Dhx32	0	0	0	0	Dhx32	-0.584377	-0.433856	-0.45222	-0.381288	0.132156	0.0525675	Dhx32
Dhx33	0	0	1	0	Dhx33	0	0	1	0	Dhx33	1	0	0	0	Dhx33	-0.380831	1.36037	0.86015	2.06713	1.24098	0.706751	Dhx33
Dhx38	0	0	0	0	Dhx38	0	0	0	0	Dhx38	0	0	0	0	Dhx38	0.199645	-0.280177	0.613099	0.0546789	0.413454	0.334856	Dhx38
Dhx40	0	0	0	0	Dhx40	0	0	0	0	Dhx40	1	0	0	0	Dhx40	0.524709	-0.250304	1.70956	0.692637	1.18485	0.942941	Dhx40
Dhx8	0	0	0	0	Dhx8	0	0	0	0	Dhx8	0	0	0	0	Dhx8	-0.040331	0.148829	0.580676	0.378949	0.621007	0.23012	Dhx8
Dhx9	0	0	0	0	Dhx9	0	0	0	0	Dhx9	0	1	0	0	Dhx9	-0.810525	-0.024418	-1.68253	-0.785309	-0.872003	-0.760891	Dhx9
Diablo	0	0	0	0	Diablo	1	0	0	0	Diablo	0	0	0	0	Diablo	-0.173887	0.0528516	1.18694	0.811888	1.36082	0.759036	Diablo
Diaph1	0	0	0	0	Diaph1	0	0	0	0	Diaph1	0	0	0	0	Diaph1	0.350655	-0.306097	-0.0866726	-0.454513	-0.437327	-0.148416	Diaph1
Dicer1	0	0	0	1	Dicer1	0	0	0	0	Dicer1	0	0	0	0	Dicer1	0.0402286	-0.710555	-0.545916	-0.957906	-0.586145	-0.247351	Dicer1
Dido1	0	0	1	0	Dido1	0	0	1	0	Dido1	0	0	0	0	Dido1	-0.601137	1.19502	-0.772342	0.802227	-0.171205	-0.392796	Dido1
Dio1	0	0	0	0	Dio1	0	0	0	0	Dio1	0	0	0	0	Dio1	0.164184	0.145823	-3.40897	-2.00447	-3.57315	-2.15029	Dio1
Dip2b	0	0	0	0	Dip2b	0	0	0	0	Dip2b	0	0	0	0	Dip2b	-0.91264	-0.014164	-1.75815	-0.361986	-0.845507	-0.347822	Dip2b
Dip2c	0	0	0	0	Dip2c	0	0	0	0	Dip2c	0	0	0	0	Dip2c	1.23207	-0.195329	0.884853	-0.0677806	-0.347218	0.127548	Dip2c
Dipk1b	0	0	0	0	Dipk1b	0	0	0	0	Dipk1b	0	0	0	0	Dipk1b	-0.522151	-0.504105	0.0154891	0.229246	0.53764	0.733351	Dipk1b
Dipk2a	0	0	0	0	Dipk2a	0	0	0	0	Dipk2a	0	0	0	0	Dipk2a	-0.536579	0.120086	-1.44309	0.21205	-0.906507	0.091964	Dipk2a
Diras1	0	0	0	0	Diras1	1	0	0	0	Diras1	0	0	0	0	Diras1	0.434272	0.0422564	0.845862	0.764336	0.41159	0.722079	Diras1
Dis3l2	0	0	0	0	Dis3l2	0	0	0	0	Dis3l2	0	0	0	0	Dis3l2	1.39785	0.509979	1.28458	0.681648	-0.113269	0.171668	Dis3l2
Disp2	0	0	0	0	Disp2	0	0	0	1	Disp2	0	0	0	0	Disp2	-0.212448	-0.737173	-0.145966	-1.06758	0.0664822	-0.330406	Disp2
Dlat	0	0	0	0	Dlat	0	0	0	0	Dlat	0	0	0	0	Dlat	-0.751738	-0.114224	-0.46325	0.353113	0.288488	0.467337	Dlat
Dld	0	0	0	0	Dld	0	0	0	0	Dld	0	0	0	0	Dld	-0.260084	-0.0363746	-0.208251	-0.0417906	0.0518328	-0.00541605	Dld
Dlg4	0	0	0	0	Dlg4	0	0	0	0	Dlg4	0	0	1	0	Dlg4	0.0639391	-0.593861	0.266039	0.59099	0.2021	1.18485	Dlg4
Dlk1	0	0	0	0	Dlk1	0	0	0	0	Dlk1	1	0	0	0	Dlk1	-0.464562	-0.601869	0.617669	0.580371	1.08223	1.18224	Dlk1
Dlst	0	0	0	0	Dlst	0	0	0	0	Dlst	0	0	0	0	Dlst	-0.126703	0.400507	0.354784	0.475034	0.481486	0.0745274	Dlst
Dmac1	0	0	0	0	Dmac1	0	0	0	0	Dmac1	1	0	0	0	Dmac1	-0.316388	-0.0839045	0.530364	0.98567	0.846752	1.06957	Dmac1
Dmac2	0	0	1	0	Dmac2	1	0	0	0	Dmac2	0	0	0	0	Dmac2	-0.314972	0.870031	0.816451	1.05344	1.13142	0.18341	Dmac2
Dmrta1	0	0	0	0	Dmrta1	0	0	0	0	Dmrta1	0	0	1	0	Dmrta1	1.80816	0.227923	2.74888	1.77587	0.940724	1.54795	Dmrta1
Dmxl1	0	0	0	0	Dmxl1	0	0	0	0	Dmxl1	0	0	0	0	Dmxl1	-0.186117	-0.0212726	-0.139275	0.251397	0.0468419	0.27267	Dmxl1
Dmxl2	0	1	0	0	Dmxl2	0	0	0	0	Dmxl2	0	0	0	0	Dmxl2	-0.759544	-0.94521	-1.95486	-1.17346	-1.19532	-0.228248	Dmxl2
Dna2	0	0	1	0	Dna2	0	0	0	0	Dna2	0	0	0	0	Dna2	-0.438794	0.841636	-0.975166	0.0904875	-0.536373	-0.751149	Dna2
Dnaaf2	0	0	0	0	Dnaaf2	0	0	0	0	Dnaaf2	0	0	0	0	Dnaaf2	0.391219	0.355235	1.07505	0.578872	0.683831	0.223636	Dnaaf2
Dnaaf5	0	0	0	0	Dnaaf5	0	0	0	0	Dnaaf5	0	0	0	0	Dnaaf5	0.423269	0.337077	1.11062	0.268048	0.687353	-0.0690288	Dnaaf5
Dnaja1	0	0	0	0	Dnaja1	0	0	0	0	Dnaja1	0	0	0	0	Dnaja1	-0.347347	0.270977	-0.595965	0.0974673	-0.248618	-0.17351	Dnaja1
Dnaja2	0	0	0	0	Dnaja2	0	0	0	0	Dnaja2	0	0	0	0	Dnaja2	-0.463866	0.176814	0.326372	0.02409	0.790238	-0.152724	Dnaja2
Dnaja3	0	0	0	0	Dnaja3	1	0	0	0	Dnaja3	1	0	0	0	Dnaja3	0.0961914	-0.303118	1.95264	1.36238	1.85644	1.6655	Dnaja3
Dnaja4	0	0	0	0	Dnaja4	0	0	0	0	Dnaja4	0	0	0	0	Dnaja4	-0.517658	0.106418	0.167156	0.0564548	0.684814	-0.0499632	Dnaja4
Dnajb1	1	0	0	0	Dnajb1	1	0	0	0	Dnajb1	0	0	0	0	Dnajb1	1.19429	1.5175	0.747002	0.665974	-0.447285	-0.851522	Dnajb1
Dnajb11	0	0	0	1	Dnajb11	0	0	0	0	Dnajb11	1	0	0	0	Dnajb11	0.310665	-0.936516	2.04286	0.507106	1.7322	1.44362	Dnajb11
Dnajb12	0	1	0	0	Dnajb12	0	0	0	0	Dnajb12	1	0	0	0	Dnajb12	-0.761616	-1.09704	0.212144	0.405479	0.97376	1.50252	Dnajb12
Dnajb2	0	0	0	0	Dnajb2	1	0	0	0	Dnajb2	0	0	0	0	Dnajb2	0.181825	0.780031	0.884921	0.900351	0.703096	0.12032	Dnajb2
Dnajb6	0	0	0	0	Dnajb6	1	0	0	0	Dnajb6	0	0	1	0	Dnajb6	0.490471	-0.2747	0.680613	0.96529	0.190142	1.23999	Dnajb6
Dnajb9	0	0	0	0	Dnajb9	1	0	0	0	Dnajb9	1	0	0	0	Dnajb9	-0.883489	-0.411894	1.22694	1.20353	2.11043	1.61543	Dnajb9
Dnajc1	0	0	0	0	Dnajc1	0	0	1	0	Dnajc1	0	0	1	0	Dnajc1	-0.17964	-0.0691698	-0.963992	1.43669	-0.784352	1.50586	Dnajc1
Dnajc10	0	0	0	0	Dnajc10	0	0	0	0	Dnajc10	0	0	1	0	Dnajc10	-0.584866	-1.15864	-0.48016	-0.255191	0.104707	0.903446	Dnajc10
Dnajc11	0	0	0	0	Dnajc11	1	0	0	0	Dnajc11	0	0	0	0	Dnajc11	0.0232459	0.451117	0.871875	0.705761	0.848629	0.254644	Dnajc11
Dnajc12	0	0	0	0	Dnajc12	0	1	0	0	Dnajc12	0	1	0	0	Dnajc12	-0.342306	-0.0397836	-1.45942	-1.41702	-1.11712	-1.37724	Dnajc12
Dnajc13	0	0	0	0	Dnajc13	0	0	0	0	Dnajc13	0	0	0	0	Dnajc13	-0.994571	-0.411089	-0.180725	0.0180793	0.813846	0.429168	Dnajc13
Dnajc14	0	0	0	0	Dnajc14	0	0	0	0	Dnajc14	0	0	0	0	Dnajc14	-0.0270849	-0.193673	0.402578	0.635352	0.429663	0.829025	Dnajc14
Dnajc15	0	0	0	1	Dnajc15	0	0	0	0	Dnajc15	1	0	0	0	Dnajc15	0.318016	-0.723183	1.30176	0.538834	0.983747	1.26202	Dnajc15
Dnajc16	0	0	0	0	Dnajc16	0	0	0	0	Dnajc16	0	0	0	0	Dnajc16	-0.573993	0.25223	-0.182011	0.112151	0.391982	-0.140078	Dnajc16
Dnajc18	0	0	0	0	Dnajc18	0	0	1	0	Dnajc18	0	0	0	0	Dnajc18	-0.460035	0.403657	-0.165084	0.614237	0.294951	0.210581	Dnajc18
Dnajc19	0	0	0	0	Dnajc19	1	0	0	0	Dnajc19	0	0	0	0	Dnajc19	-0.389236	0.202625	1.59001	1.09802	1.97924	0.895391	Dnajc19
Dnajc2	0	0	0	0	Dnajc2	1	0	0	0	Dnajc2	0	0	0	0	Dnajc2	-0.989625	-0.293874	1.27857	0.887725	2.2682	1.1816	Dnajc2
Dnajc24	0	0	0	0	Dnajc24	0	0	0	0	Dnajc24	0	1	0	0	Dnajc24	0.64647	-0.254305	-0.567244	-1.16283	-1.21371	-0.908527	Dnajc24
Dnajc3	0	0	0	0	Dnajc3	0	0	0	0	Dnajc3	1	0	0	0	Dnajc3	-0.690956	-0.335904	0.527512	0.538798	1.21847	0.874702	Dnajc3
Dnajc6	0	0	0	0	Dnajc6	0	0	0	0	Dnajc6	0	0	1	0	Dnajc6	-0.588652	-0.118208	-1.17697	0.578483	-0.588316	0.69669	Dnajc6
Dnajc7	0	0	0	0	Dnajc7	0	0	0	0	Dnajc7	0	0	0	0	Dnajc7	0.432931	0.317969	0.968428	0.113044	0.535497	-0.204925	Dnajc7
Dnajc8	0	0	0	0	Dnajc8	0	0	0	0	Dnajc8	0	0	0	0	Dnajc8	-0.16625	0.165204	0.924534	0.213317	1.09078	0.0481131	Dnajc8
Dnajc9	0	0	0	0	Dnajc9	1	0	0	0	Dnajc9	1	0	0	0	Dnajc9	-0.187744	-0.0460713	0.841006	0.714542	1.02875	0.760613	Dnajc9
Dnal1	0	0	0	0	Dnal1	0	0	0	0	Dnal1	0	0	0	0	Dnal1	-0.663595	0.0495891	-0.817475	0.0120739	-0.153879	-0.0375152	Dnal1
Dner	0	0	0	0	Dner	0	0	0	0	Dner	0	0	0	0	Dner	-0.482307	-0.883383	-1.41334	-0.810411	-0.931029	0.0729725	Dner
Dnhd1	0	0	1	0	Dnhd1	1	0	0	0	Dnhd1	0	0	0	0	Dnhd1	0.409459	1.92532	1.36782	1.58217	0.958363	-0.34315	Dnhd1
Dnlz	0	0	0	0	Dnlz	1	0	0	0	Dnlz	1	0	0	0	Dnlz	-0.259316	0.280958	0.922694	0.943343	1.18201	0.662384	Dnlz
Dnm2	0	0	0	0	Dnm2	1	0	0	0	Dnm2	0	0	0	0	Dnm2	0.517265	0.247983	1.27961	0.755325	0.76234	0.507342	Dnm2
Dnmt1	0	0	0	0	Dnmt1	0	0	0	0	Dnmt1	0	0	0	0	Dnmt1	0.117375	0.181364	-0.284204	-0.48802	-0.401579	-0.669384	Dnmt1
Dnmt3a	0	0	0	0	Dnmt3a	0	1	0	0	Dnmt3a	0	1	0	0	Dnmt3a	0.36498	0.511738	-1.24897	-1.07846	-1.61395	-1.5902	Dnmt3a
Dnpep	0	0	0	0	Dnpep	0	0	0	0	Dnpep	0	0	0	0	Dnpep	-0.0251247	-0.135479	0.301197	0.525437	0.326321	0.660916	Dnpep
Dnph1	0	0	0	0	Dnph1	0	0	0	0	Dnph1	0	0	0	1	Dnph1	-0.0908193	0.191136	-0.100774	-0.454112	-0.00995497	-0.645248	Dnph1
Dnttip1	0	0	0	0	Dnttip1	1	0	0	0	Dnttip1	1	0	0	0	Dnttip1	-0.0735452	0.0813092	0.858564	0.956554	0.932109	0.875245	Dnttip1
Dnttip2	0	0	0	0	Dnttip2	0	0	0	0	Dnttip2	0	0	0	0	Dnttip2	-0.187464	0.27776	-0.688906	0.172016	-0.501442	-0.105744	Dnttip2
Dock11	0	0	0	0	Dock11	0	0	0	0	Dock11	0	1	0	0	Dock11	-1.12656	0.146568	-2.49258	-1.13433	-1.36601	-1.2809	Dock11
Dohh	0	0	0	0	Dohh	0	0	0	0	Dohh	0	0	0	0	Dohh	-0.286158	0.288417	0.40204	0.475966	0.688198	0.187549	Dohh
Dolk	0	0	0	0	Dolk	0	0	0	0	Dolk	0	0	0	0	Dolk	-0.2079	-0.0104587	0.698022	0.0767049	0.905922	0.0871635	Dolk
Dop1b	0	0	0	1	Dop1b	0	0	0	0	Dop1b	0	0	0	0	Dop1b	0.178733	-0.649333	-0.547638	-0.233598	-0.726371	0.415736	Dop1b
Dpagt1	0	0	0	0	Dpagt1	1	0	0	0	Dpagt1	1	0	0	0	Dpagt1	-0.179511	-0.258365	1.88836	1.38519	2.06788	1.64356	Dpagt1
Dpcd	0	0	0	0	Dpcd	0	0	0	0	Dpcd	1	0	0	0	Dpcd	-0.215256	-0.193105	0.567631	0.966163	0.782887	1.15927	Dpcd
Dpf2	0	0	0	0	Dpf2	1	0	0	0	Dpf2	1	0	0	0	Dpf2	0.13857	-0.0469532	1.40656	1.23495	1.26799	1.2819	Dpf2
Dph1	0	0	0	0	Dph1	1	0	0	0	Dph1	1	0	0	0	Dph1	-0.161569	0.129844	1.0893	1.00269	1.25086	0.872849	Dph1
Dph2	0	0	0	0	Dph2	1	0	0	0	Dph2	1	0	0	0	Dph2	0.459588	0.282512	1.46721	1.48584	1.00762	1.20333	Dph2
Dpm1	0	0	0	1	Dpm1	0	0	0	0	Dpm1	1	0	0	0	Dpm1	0.0473976	-1.3303	1.98891	0.797894	1.94151	2.12819	Dpm1
Dpm2	0	0	0	0	Dpm2	1	0	0	0	Dpm2	1	0	0	0	Dpm2	-0.213017	0.212084	1.00143	1.3926	1.21445	1.18052	Dpm2
Dpm3	0	0	0	0	Dpm3	1	0	0	0	Dpm3	1	0	0	0	Dpm3	-0.239519	-0.3328	0.972114	1.0669	1.21163	1.3997	Dpm3
Dpp3	0	0	0	0	Dpp3	1	0	0	0	Dpp3	0	0	0	0	Dpp3	-0.359882	-0.118019	1.00823	0.639181	1.36811	0.7572	Dpp3
Dpp6	0	1	0	0	Dpp6	0	1	0	0	Dpp6	0	0	0	0	Dpp6	-0.82731	-0.893684	-1.32676	-1.17218	-0.499446	-0.278493	Dpp6
Dpp7	0	0	0	0	Dpp7	0	0	0	1	Dpp7	0	0	0	1	Dpp7	0.306404	0.164372	-0.795247	-2.21228	-1.10165	-2.37666	Dpp7
Dpp8	0	0	0	0	Dpp8	0	0	0	0	Dpp8	0	0	0	0	Dpp8	0.141119	-0.352158	-0.360862	0.160313	-0.501981	0.512471	Dpp8
Dpp9	0	0	0	0	Dpp9	0	0	0	0	Dpp9	0	0	0	0	Dpp9	-0.704513	-0.549014	-0.361653	-0.898827	0.34286	-0.349813	Dpp9
Dpy19l1	0	0	0	0	Dpy19l1	0	0	1	0	Dpy19l1	0	0	1	0	Dpy19l1	0.975346	0.326115	0.494975	1.29084	-0.48037	0.964727	Dpy19l1
Dpy30	0	0	0	1	Dpy30	1	0	0	0	Dpy30	0	0	1	0	Dpy30	0.134817	-0.977202	1.02691	0.618739	0.892097	1.59594	Dpy30
Dpysl2	0	0	0	0	Dpysl2	0	0	0	0	Dpysl2	0	0	0	0	Dpysl2	0.0129304	-0.333554	-0.440774	-0.23007	-0.453704	0.103484	Dpysl2
Dpysl5	0	0	0	0	Dpysl5	0	0	0	0	Dpysl5	0	0	0	0	Dpysl5	0.710532	0.287889	0.606313	-0.277654	-0.104219	-0.565543	Dpysl5
Dr1	0	0	0	0	Dr1	0	0	1	0	Dr1	0	0	0	0	Dr1	-0.37088	0.129804	-0.105095	0.919262	0.265785	0.789458	Dr1
Drap1	0	0	0	0	Drap1	1	0	0	0	Drap1	1	0	0	0	Drap1	-0.0515409	-0.141013	0.677117	0.861641	0.728658	1.00265	Drap1
Drg1	0	0	0	0	Drg1	0	0	0	0	Drg1	0	0	0	0	Drg1	0.166777	-0.271416	1.20204	-0.0164198	1.03527	0.254997	Drg1
Drg2	0	0	0	0	Drg2	1	0	0	0	Drg2	1	0	0	0	Drg2	-0.0735112	0.150609	1.20507	1.09287	1.27858	0.942263	Drg2
Drosha	0	0	0	0	Drosha	0	0	0	0	Drosha	0	0	1	0	Drosha	-0.365501	-0.755478	0.177547	0.577898	0.543048	1.33338	Drosha
Dsc2	0	0	0	0	Dsc2	0	0	0	0	Dsc2	0	0	0	0	Dsc2	-0.0585025	-0.478052	0.540296	-0.276381	0.598798	0.20167	Dsc2
Dscc1	0	0	1	0	Dscc1	0	0	0	1	Dscc1	0	0	0	1	Dscc1	-0.555333	0.851927	1.29174	-1.22487	1.84707	-2.0768	Dscc1
Dsg2	0	1	0	0	Dsg2	0	0	0	0	Dsg2	0	0	1	0	Dsg2	-0.831154	-0.763126	-1.39683	0.00731823	-0.565672	0.770444	Dsg2
Dsn1	0	0	0	0	Dsn1	1	0	0	0	Dsn1	0	0	0	0	Dsn1	-0.213325	0.584751	0.629028	0.929502	0.842353	0.34475	Dsn1
Dst	0	0	0	0	Dst	0	0	0	0	Dst	0	0	0	0	Dst	-0.81244	-0.150869	-1.32027	-0.283557	-0.507827	-0.132688	Dst
Dstn	0	0	0	0	Dstn	0	0	0	0	Dstn	0	0	0	0	Dstn	-0.351654	-0.216942	-0.458991	-0.445865	-0.107337	-0.228924	Dstn
Dstyk	0	0	0	0	Dstyk	1	0	0	0	Dstyk	0	0	1	0	Dstyk	1.15539	0.279055	1.76071	1.69356	0.605317	1.4145	Dstyk
Dtd1	0	0	0	1	Dtd1	0	0	0	0	Dtd1	0	0	0	0	Dtd1	-0.0150407	-0.645079	0.429411	0.104426	0.444452	0.749505	Dtd1
Dtd2	0	0	1	0	Dtd2	0	0	0	0	Dtd2	0	0	0	0	Dtd2	-0.673819	0.774464	0.530713	0.934579	1.20453	0.160115	Dtd2
Dtl	0	0	1	0	Dtl	0	0	0	0	Dtl	0	0	0	0	Dtl	-0.834419	0.727548	-0.219054	0.186476	0.615365	-0.541072	Dtl
Dtnbp1	0	0	0	0	Dtnbp1	0	0	0	0	Dtnbp1	0	0	0	0	Dtnbp1	0.100514	0.329382	0.497597	0.274267	0.397082	-0.0551152	Dtnbp1
Dtx3	0	0	1	0	Dtx3	0	0	0	0	Dtx3	0	0	0	0	Dtx3	-0.663513	0.791196	0.0381675	0.385931	0.70168	-0.405265	Dtx3
Dtymk	0	0	0	0	Dtymk	1	0	0	0	Dtymk	0	0	0	0	Dtymk	0.303729	-0.299845	0.8309	0.609781	0.527171	0.909626	Dtymk
Dus3l	0	0	0	0	Dus3l	1	0	0	0	Dus3l	0	0	0	0	Dus3l	-0.136791	0.532456	0.727449	0.985071	0.86424	0.452615	Dus3l
Dusp1	1	0	0	0	Dusp1	0	0	0	1	Dusp1	0	0	0	1	Dusp1	1.85738	2.07369	0.0398142	-1.25177	-1.81757	-3.32547	Dusp1
Dusp11	0	0	0	0	Dusp11	0	0	1	0	Dusp11	0	0	0	0	Dusp11	-0.313819	-0.00913387	0.232416	0.93193	0.546234	0.941064	Dusp11
Dusp14	0	0	0	0	Dusp14	0	0	0	0	Dusp14	0	0	0	0	Dusp14	0.488246	0.0783722	0.871186	-0.384035	0.38294	-0.462408	Dusp14
Dusp18	0	0	0	0	Dusp18	0	0	0	0	Dusp18	0	0	0	0	Dusp18	0.482999	0.249128	-0.270562	0.46569	-0.753561	0.216562	Dusp18
Dusp19	0	0	0	0	Dusp19	0	0	0	0	Dusp19	0	0	0	0	Dusp19	-0.550843	0.373671	0.307165	0.185563	0.858009	-0.188108	Dusp19
Dusp23	0	0	0	0	Dusp23	0	0	1	0	Dusp23	1	0	0	0	Dusp23	-0.27047	0.080885	0.924025	1.71365	1.19449	1.63277	Dusp23
Dusp28	0	0	0	0	Dusp28	0	0	0	0	Dusp28	0	0	0	0	Dusp28	-0.0196014	-0.457343	0.488107	0.191978	0.507708	0.649321	Dusp28
Dusp3	0	0	0	0	Dusp3	0	0	1	0	Dusp3	0	0	0	0	Dusp3	-0.501337	0.549285	-0.416203	1.22503	0.085134	0.675742	Dusp3
Dusp4	0	0	0	0	Dusp4	0	0	0	0	Dusp4	0	1	0	0	Dusp4	0.473079	0.715479	-0.421386	-0.319554	-0.894465	-1.03503	Dusp4
Dusp5	0	0	0	0	Dusp5	0	0	0	0	Dusp5	0	1	0	0	Dusp5	0.469588	0.488529	-0.556715	-0.58591	-1.0263	-1.07444	Dusp5
Dusp6	0	0	0	0	Dusp6	1	0	0	0	Dusp6	0	0	0	0	Dusp6	0.5895	0.938033	1.24242	1.3126	0.652924	0.374568	Dusp6
Dusp7	0	0	0	0	Dusp7	0	0	0	0	Dusp7	1	0	0	0	Dusp7	-0.458078	-0.0486124	0.173539	0.728547	0.631618	0.77716	Dusp7
Dusp8	0	0	1	0	Dusp8	1	0	0	0	Dusp8	0	0	0	0	Dusp8	0.133097	0.796076	1.46234	1.23053	1.32924	0.434453	Dusp8
Dut	0	0	0	0	Dut	1	0	0	0	Dut	1	0	0	0	Dut	0.116817	-0.0715323	1.03472	0.912075	0.917899	0.983607	Dut
Dvl1	0	0	1	0	Dvl1	0	0	1	0	Dvl1	0	0	0	0	Dvl1	-0.585868	1.27388	0.355519	1.0004	0.941387	-0.273482	Dvl1
Dvl2	0	0	0	0	Dvl2	0	0	0	0	Dvl2	0	0	0	0	Dvl2	1.47461	0.43976	2.27479	0.964297	0.800176	0.524537	Dvl2
Dvl3	0	0	1	0	Dvl3	0	0	1	0	Dvl3	0	0	0	0	Dvl3	0.0880736	0.699829	0.609668	1.46096	0.521594	0.761127	Dvl3
Dxo	0	0	0	0	Dxo	1	0	0	0	Dxo	0	0	1	0	Dxo	0.143764	-0.526399	1.06133	1.14434	0.917565	1.67074	Dxo
Dym	0	0	0	0	Dym	0	0	0	0	Dym	1	0	0	0	Dym	-0.447118	-0.882445	0.298728	0.218254	0.745846	1.1007	Dym
Dync1h1	0	0	0	0	Dync1h1	0	0	0	1	Dync1h1	0	0	0	0	Dync1h1	0.185664	-0.45598	0.193188	-0.908402	0.00752382	-0.452423	Dync1h1
Dync1i2	0	0	1	0	Dync1i2	0	0	0	0	Dync1i2	0	0	0	0	Dync1i2	-1.79934	0.756692	-1.44869	0.467403	0.350651	-0.289289	Dync1i2
Dync1li1	0	0	0	0	Dync1li1	0	0	0	0	Dync1li1	0	0	0	0	Dync1li1	-0.706243	-0.0206991	0.332101	0.139528	1.03834	0.160227	Dync1li1
Dync1li2	0	0	0	0	Dync1li2	0	0	1	0	Dync1li2	1	0	0	0	Dync1li2	-0.35916	0.139751	0.29421	1.12877	0.65337	0.989017	Dync1li2
Dync2li1	0	0	0	0	Dync2li1	0	0	0	0	Dync2li1	0	0	0	0	Dync2li1	0.424244	-0.353993	0.627483	-0.50355	0.203239	-0.149557	Dync2li1
Dynll1	0	0	0	0	Dynll1	1	0	0	0	Dynll1	1	0	0	0	Dynll1	-0.130784	0.0914858	0.945967	1.54448	1.07675	1.45299	Dynll1
Dynll2	0	0	0	0	Dynll2	1	0	0	0	Dynll2	1	0	0	0	Dynll2	0.118634	0.397374	0.746229	1.09965	0.627595	0.70228	Dynll2
Dynlrb1	0	0	0	0	Dynlrb1	0	0	0	0	Dynlrb1	0	0	0	0	Dynlrb1	0.148171	-0.310482	0.522035	0.655359	0.373865	0.965841	Dynlrb1
Dynlt1a	0	0	0	0	Dynlt1a	0	0	0	0	Dynlt1a	0	0	0	0	Dynlt1a	-0.179388	0.204605	-0.281212	0.479125	-0.101824	0.27452	Dynlt1a
Dynlt1b	0	0	0	0	Dynlt1b	0	0	0	0	Dynlt1b	0	0	0	0	Dynlt1b	-0.21108	0.139291	-0.195558	0.0929856	0.015522	-0.046305	Dynlt1b
Dynlt1c	0	0	0	0	Dynlt1c	0	0	0	0	Dynlt1c	0	0	0	0	Dynlt1c	-0.18036	-0.0257127	0.03629	0.239486	0.21665	0.265198	Dynlt1c
Dynlt1f	0	0	0	0	Dynlt1f	0	0	0	0	Dynlt1f	0	0	0	0	Dynlt1f	-0.242071	-0.393314	-0.26273	-0.292657	-0.020659	0.100657	Dynlt1f
Dynlt3	0	0	0	0	Dynlt3	0	0	0	0	Dynlt3	0	0	0	0	Dynlt3	-0.801641	-0.350744	-0.499017	0.410066	0.302624	0.76081	Dynlt3
Dyrk1a	0	0	1	0	Dyrk1a	0	0	0	0	Dyrk1a	0	0	0	0	Dyrk1a	-0.347409	0.693924	-0.847076	0.547502	-0.499666	-0.146422	Dyrk1a
Dyrk3	0	0	0	0	Dyrk3	0	0	0	0	Dyrk3	0	0	0	0	Dyrk3	0.0757488	0.385929	-0.0683064	0.178965	-0.144055	-0.206964	Dyrk3
E130309D02Rik	0	0	0	1	E130309D02Rik	0	0	0	0	E130309D02Rik	1	0	0	0	E130309D02Rik	-0.139987	-1.2211	1.1032	0.253291	1.24318	1.47439	E130309D02Rik
E2f1	0	0	0	0	E2f1	0	0	0	0	E2f1	0	0	0	0	E2f1	-0.416229	0.0372855	0.386981	0.28836	0.80321	0.251074	E2f1
E2f4	0	0	0	0	E2f4	1	0	0	0	E2f4	1	0	0	0	E2f4	-0.47381	-0.293946	0.68634	0.93642	1.16015	1.23037	E2f4
E2f7	0	0	0	0	E2f7	0	0	1	0	E2f7	0	0	1	0	E2f7	-0.362904	-0.187106	-0.429353	0.972926	-0.0664493	1.16003	E2f7
E2f8	0	0	0	0	E2f8	0	0	0	0	E2f8	0	0	0	0	E2f8	0.227502	0.200552	-0.293021	0.568247	-0.520524	0.367695	E2f8
Eaf1	0	0	0	0	Eaf1	1	0	0	0	Eaf1	1	0	0	0	Eaf1	-0.30989	0.0519743	0.971979	1.30264	1.28187	1.25067	Eaf1
Eapp	0	0	0	0	Eapp	0	0	0	0	Eapp	1	0	0	0	Eapp	0.40105	-0.317112	1.76806	0.876177	1.36701	1.19329	Eapp
Ears2	0	0	0	0	Ears2	1	0	0	0	Ears2	1	0	0	0	Ears2	0.923683	0.174859	2.19261	1.76009	1.26892	1.58523	Ears2
Ebag9	0	0	0	0	Ebag9	0	0	0	0	Ebag9	1	0	0	0	Ebag9	0.666864	-0.541151	1.77614	1.00536	1.10928	1.54651	Ebag9
Ebna1bp2	0	0	0	0	Ebna1bp2	1	0	0	0	Ebna1bp2	0	0	0	0	Ebna1bp2	0.0998941	0.678715	1.79548	1.26786	1.69559	0.589149	Ebna1bp2
Ebp	0	0	0	0	Ebp	0	0	0	0	Ebp	1	0	0	0	Ebp	-0.261338	-0.516232	0.349874	0.296989	0.611212	0.813222	Ebp
Ebpl	0	0	0	1	Ebpl	0	0	0	0	Ebpl	0	0	1	0	Ebpl	-0.0718558	-1.16729	-0.0525831	0.0238927	0.0192726	1.19118	Ebpl
Ecd	0	0	0	0	Ecd	0	0	0	0	Ecd	0	0	0	0	Ecd	-0.147419	-0.325323	0.35067	-0.28247	0.498089	0.0428538	Ecd
Ece1	0	0	0	0	Ece1	0	1	0	0	Ece1	0	1	0	0	Ece1	-0.336642	-0.557499	-1.48386	-1.62581	-1.14722	-1.06831	Ece1
Ece2	0	0	0	0	Ece2	0	0	0	0	Ece2	0	0	0	0	Ece2	-0.315278	0.426247	0.49924	0.859626	0.814518	0.433379	Ece2
Ech1	0	0	0	0	Ech1	0	0	0	0	Ech1	0	0	0	0	Ech1	0.31105	-0.292906	0.00626231	-0.363197	-0.304788	-0.0702906	Ech1
Echdc2	0	0	1	0	Echdc2	0	0	1	0	Echdc2	0	0	1	0	Echdc2	-0.0465329	1.08584	-0.220775	1.69178	-0.174242	0.605938	Echdc2
Echs1	0	0	0	0	Echs1	1	0	0	0	Echs1	1	0	0	0	Echs1	0.109912	0.0418403	1.28959	1.19529	1.17968	1.15345	Echs1
Eci1	0	0	0	0	Eci1	0	0	0	1	Eci1	0	0	0	0	Eci1	-0.307835	-0.0281768	0.545601	-0.624404	0.853436	-0.596228	Eci1
Ecpas	0	0	0	0	Ecpas	0	0	0	0	Ecpas	0	0	0	0	Ecpas	-0.791397	-0.389903	-1.21947	-0.585972	-0.428075	-0.196069	Ecpas
Ecsit	0	0	0	0	Ecsit	0	0	1	0	Ecsit	1	0	0	0	Ecsit	-1.30534	0.00904335	-0.252971	0.911213	1.05237	0.902169	Ecsit
Ect2	0	0	0	0	Ect2	0	0	0	0	Ect2	0	0	0	0	Ect2	-0.83322	-0.148598	-2.87039	-0.770736	-2.03717	-0.622138	Ect2
Edc3	0	0	0	0	Edc3	1	0	0	0	Edc3	1	0	0	0	Edc3	0.123606	-0.33025	0.938588	0.852842	0.814981	1.18309	Edc3
Edc4	0	0	0	0	Edc4	0	0	0	0	Edc4	0	0	0	0	Edc4	0.245401	-0.00815429	0.729259	-0.00372447	0.483858	0.00442982	Edc4
Edem1	0	0	0	0	Edem1	0	0	1	0	Edem1	1	0	0	0	Edem1	-0.489306	0.0700813	0.97692	1.6857	1.46623	1.61562	Edem1
Edem2	0	1	0	0	Edem2	1	0	0	0	Edem2	1	0	0	0	Edem2	-0.783361	-0.600996	0.862854	1.08461	1.64621	1.6856	Edem2
Edf1	0	0	0	0	Edf1	1	0	0	0	Edf1	0	0	0	0	Edf1	0.206649	0.421672	0.803923	0.86939	0.597274	0.447718	Edf1
Eed	0	0	0	0	Eed	0	0	0	0	Eed	0	0	0	0	Eed	0.357405	0.294596	1.04188	0.364341	0.684473	0.0697453	Eed
Eef1a1	0	0	0	1	Eef1a1	0	0	0	0	Eef1a1	0	0	0	0	Eef1a1	-0.0486462	-1.21896	0.214098	-0.356975	0.262744	0.861989	Eef1a1
Eef1a2	0	1	0	0	Eef1a2	0	0	0	0	Eef1a2	0	0	1	0	Eef1a2	-0.64812	-1.02456	-0.524379	-0.261946	0.123741	0.762619	Eef1a2
Eef1akmt2	0	0	0	0	Eef1akmt2	0	1	0	0	Eef1akmt2	0	0	0	1	Eef1akmt2	-1.52233	-0.220195	-1.48155	-1.09647	0.0407882	-0.876271	Eef1akmt2
Eef1akmt3	0	0	1	0	Eef1akmt3	0	0	0	0	Eef1akmt3	0	0	0	0	Eef1akmt3	-0.77307	0.613334	1.04671	0.407184	1.81978	-0.206151	Eef1akmt3
Eef1akmt4-ece2	0	0	0	0	Eef1akmt4-ece2	0	0	0	0	Eef1akmt4-ece2	0	0	0	0	Eef1akmt4-ece2	0.592732	-0.307784	1.47794	0.0144877	0.885212	0.322271	Eef1akmt4-ece2
Eef1aknmt	0	0	0	0	Eef1aknmt	0	0	0	0	Eef1aknmt	0	0	0	0	Eef1aknmt	-0.186752	-0.163171	1.17888	0.0720401	1.36563	0.235211	Eef1aknmt
Eef1b2	0	0	0	1	Eef1b2	0	0	0	0	Eef1b2	0	0	1	0	Eef1b2	-0.0193297	-1.44284	0.892362	0.239841	0.911692	1.68268	Eef1b2
Eef1d	0	0	0	0	Eef1d	0	0	0	0	Eef1d	0	0	0	0	Eef1d	-0.0809289	-0.418453	0.514042	0.489999	0.594971	0.908452	Eef1d
Eef1e1	0	0	0	0	Eef1e1	0	0	0	0	Eef1e1	0	0	0	0	Eef1e1	0.451225	-0.0414151	1.65633	0.51457	1.20511	0.555985	Eef1e1
Eef1g	0	0	0	1	Eef1g	0	0	0	0	Eef1g	0	0	1	0	Eef1g	-0.14548	-0.994404	0.50887	0.299405	0.654349	1.29381	Eef1g
Eef2	0	0	0	1	Eef2	0	0	0	0	Eef2	0	0	0	0	Eef2	0.0490225	-0.78383	0.509325	0.016593	0.460302	0.800423	Eef2
Eef2kmt	0	0	0	0	Eef2kmt	1	0	0	0	Eef2kmt	1	0	0	0	Eef2kmt	-0.0847249	0.036293	1.17335	1.13083	1.25807	1.09454	Eef2kmt
Eefsec	0	0	0	0	Eefsec	0	0	1	0	Eefsec	1	0	0	0	Eefsec	-0.0962002	0.532896	0.819991	2.0457	0.916191	1.51281	Eefsec
Efcab14	0	0	0	0	Efcab14	0	0	1	0	Efcab14	0	0	1	0	Efcab14	0.159817	-0.0815123	-0.28782	0.802691	-0.447637	0.884203	Efcab14
Efhd2	0	0	0	0	Efhd2	0	0	0	0	Efhd2	0	0	0	0	Efhd2	-0.0208645	0.0831034	0.176973	0.196606	0.197838	0.113502	Efhd2
Efna5	0	0	0	0	Efna5	0	0	0	0	Efna5	0	0	0	0	Efna5	-0.425534	-0.164066	-0.724584	-0.22684	-0.29905	-0.0627748	Efna5
Efnb1	0	0	0	0	Efnb1	0	0	0	0	Efnb1	0	0	0	0	Efnb1	0.134963	-0.107279	0.0987865	-0.254881	-0.036177	-0.147601	Efnb1
Efr3a	0	0	0	0	Efr3a	0	0	0	0	Efr3a	0	0	1	0	Efr3a	-1.54028	-0.93174	-1.6874	0.301816	-0.147121	1.23356	Efr3a
Eftud2	0	0	0	0	Eftud2	0	0	0	0	Eftud2	0	0	0	0	Eftud2	0.358282	0.0476792	0.526032	0.102636	0.16775	0.0549564	Eftud2
Egln1	0	0	0	0	Egln1	0	0	0	0	Egln1	0	0	0	0	Egln1	-0.174143	0.28215	-0.257332	0.454347	-0.0831892	0.172197	Egln1
Egln2	0	0	0	0	Egln2	0	0	0	0	Egln2	0	0	0	1	Egln2	0.121034	0.23015	0.733764	-0.490132	0.61273	-0.720282	Egln2
Egr1	1	0	0	0	Egr1	0	1	0	0	Egr1	0	1	0	0	Egr1	2.24915	2.20109	-1.31871	-1.54636	-3.56786	-3.74745	Egr1
Egr4	1	0	0	0	Egr4	0	1	0	0	Egr4	0	0	0	1	Egr4	2.78527	3.23667	-1.10093	-1.38954	-3.8862	-4.62621	Egr4
Ehd1	0	0	0	0	Ehd1	1	0	0	0	Ehd1	1	0	0	0	Ehd1	-0.240309	0.00718399	0.777093	0.841015	1.0174	0.833831	Ehd1
Ehd3	0	0	0	0	Ehd3	0	0	0	0	Ehd3	1	0	0	0	Ehd3	0.0734801	-0.513273	1.18353	0.400273	1.11005	0.913546	Ehd3
Ehd4	0	0	0	0	Ehd4	0	0	0	0	Ehd4	0	0	0	0	Ehd4	-0.51333	0.401221	0.424776	0.9151	0.938106	0.513879	Ehd4
Ehmt2	0	0	0	0	Ehmt2	0	0	0	0	Ehmt2	0	0	0	0	Ehmt2	0.112715	-0.532574	-0.136393	-0.463696	-0.249107	0.0688775	Ehmt2
Ei24	0	0	0	0	Ei24	0	0	0	1	Ei24	0	0	0	0	Ei24	0.0367954	-0.497663	0.213406	-0.688077	0.17661	-0.190415	Ei24
Eid1	0	0	0	0	Eid1	0	0	0	0	Eid1	1	0	0	0	Eid1	-0.0827811	-0.189665	0.575412	0.784015	0.658193	0.97368	Eid1
Eid2	0	0	0	0	Eid2	1	0	0	0	Eid2	1	0	0	0	Eid2	0.048507	0.201603	1.0974	1.68067	1.04889	1.47907	Eid2
Eif1	0	0	0	0	Eif1	1	0	0	0	Eif1	1	0	0	0	Eif1	0.0828253	-0.375673	1.69312	1.29864	1.6103	1.67431	Eif1
Eif1a	0	0	0	0	Eif1a	0	0	1	0	Eif1a	0	0	1	0	Eif1a	-0.270461	0.380746	-0.065029	1.89539	0.205432	1.51464	Eif1a
Eif1ad	0	0	0	0	Eif1ad	1	0	0	0	Eif1ad	1	0	0	0	Eif1ad	-0.124467	-0.0755885	1.62608	1.99269	1.75055	2.06828	Eif1ad
Eif1ax	0	0	0	0	Eif1ax	0	0	0	0	Eif1ax	1	0	0	0	Eif1ax	0.038085	-0.207479	0.666311	0.471713	0.628226	0.679192	Eif1ax
Eif1b	0	0	0	0	Eif1b	0	0	0	0	Eif1b	0	0	0	0	Eif1b	0.321096	-0.219814	1.04648	-0.117228	0.725383	0.102586	Eif1b
Eif2a	0	0	0	0	Eif2a	0	0	0	0	Eif2a	0	0	0	0	Eif2a	-1.1641	-0.514873	-1.48502	-0.295974	-0.320916	0.218899	Eif2a
Eif2ak1	0	0	0	0	Eif2ak1	0	0	1	0	Eif2ak1	1	0	0	0	Eif2ak1	-0.68743	-0.177687	-0.0121098	0.671097	0.67532	0.848785	Eif2ak1
Eif2ak3	0	0	0	0	Eif2ak3	1	0	0	0	Eif2ak3	1	0	0	0	Eif2ak3	0.1224	0.188188	1.25997	1.3879	1.13757	1.19972	Eif2ak3
Eif2b1	0	0	0	0	Eif2b1	0	0	0	0	Eif2b1	0	0	0	0	Eif2b1	0.0496133	-0.170342	1.3641	0.504631	1.31449	0.674972	Eif2b1
Eif2b2	0	0	0	0	Eif2b2	0	0	0	0	Eif2b2	0	0	0	0	Eif2b2	0.147242	0.24599	0.542955	0.274838	0.395713	0.0288476	Eif2b2
Eif2b3	0	0	1	0	Eif2b3	1	0	0	0	Eif2b3	0	0	0	0	Eif2b3	-0.511161	0.649019	1.23478	1.32062	1.74594	0.671601	Eif2b3
Eif2b4	0	0	0	0	Eif2b4	0	0	0	0	Eif2b4	1	0	0	0	Eif2b4	0.850465	0.00879123	1.95875	0.713555	1.10828	0.704764	Eif2b4
Eif2b5	0	0	0	0	Eif2b5	0	0	0	0	Eif2b5	1	0	0	0	Eif2b5	-0.267833	-0.0898249	0.530779	0.651106	0.798612	0.740931	Eif2b5
Eif2s1	0	0	0	0	Eif2s1	0	0	0	0	Eif2s1	1	0	0	0	Eif2s1	-0.0930825	-0.188084	0.729806	0.517079	0.822888	0.705163	Eif2s1
Eif2s2	0	0	0	0	Eif2s2	0	0	1	0	Eif2s2	1	0	0	0	Eif2s2	-0.695708	0.111956	0.20171	1.14847	0.897419	1.03652	Eif2s2
Eif2s3x	0	0	0	0	Eif2s3x	0	0	0	0	Eif2s3x	0	0	0	0	Eif2s3x	-0.46591	-0.414837	-0.408272	0.20744	0.0576386	0.622277	Eif2s3x
Eif3a	0	0	0	0	Eif3a	0	0	0	0	Eif3a	0	0	0	0	Eif3a	-0.397685	-0.112695	0.06991	0.371565	0.467595	0.484259	Eif3a
Eif3b	0	0	0	0	Eif3b	1	0	0	0	Eif3b	1	0	0	0	Eif3b	0.125008	0.0479387	1.33822	0.839606	1.21321	0.791668	Eif3b
Eif3c	0	0	0	0	Eif3c	1	0	0	0	Eif3c	1	0	0	0	Eif3c	-0.174149	0.0167028	1.07583	1.19399	1.24998	1.17729	Eif3c
Eif3d	0	0	0	0	Eif3d	1	0	0	0	Eif3d	0	0	0	0	Eif3d	0.00664116	0.286283	1.42865	0.911213	1.42201	0.624931	Eif3d
Eif3e	0	1	0	0	Eif3e	0	0	0	0	Eif3e	0	0	0	0	Eif3e	-0.631956	-0.890326	-0.0104995	-0.585099	0.621456	0.305227	Eif3e
Eif3f	0	0	0	1	Eif3f	0	0	0	0	Eif3f	0	0	1	0	Eif3f	-0.0992387	-1.23421	0.572136	0.237994	0.671375	1.47221	Eif3f
Eif3g	0	0	0	0	Eif3g	1	0	0	0	Eif3g	1	0	0	0	Eif3g	0.274933	-0.178154	1.54409	1.17504	1.26916	1.35319	Eif3g
Eif3h	0	0	0	0	Eif3h	0	0	0	0	Eif3h	0	0	0	0	Eif3h	0.127622	-0.530621	0.70143	0.035293	0.573808	0.565914	Eif3h
Eif3i	0	0	0	0	Eif3i	1	0	0	0	Eif3i	1	0	0	0	Eif3i	-0.0514504	-0.482199	0.663777	0.6383	0.715227	1.1205	Eif3i
Eif3j2	0	0	0	0	Eif3j2	0	0	0	0	Eif3j2	1	0	0	0	Eif3j2	-0.366065	0.0209775	0.558439	0.959572	0.924505	0.938595	Eif3j2
Eif3k	0	0	0	1	Eif3k	0	0	0	0	Eif3k	0	0	0	0	Eif3k	-0.0411547	-0.893783	0.505225	-0.31092	0.54638	0.582864	Eif3k
Eif3l	0	0	0	0	Eif3l	0	0	0	0	Eif3l	0	0	0	0	Eif3l	-0.180964	-0.539808	0.327685	-0.470285	0.508648	0.0695233	Eif3l
Eif3m	0	0	0	0	Eif3m	0	0	0	0	Eif3m	0	0	0	0	Eif3m	-0.103361	-0.0930757	0.565614	0.481188	0.668975	0.574263	Eif3m
Eif4a1	0	0	0	0	Eif4a1	0	0	0	0	Eif4a1	0	0	0	0	Eif4a1	0.0686661	-0.0716682	1.02507	0.492525	0.9564	0.564194	Eif4a1
Eif4a2	0	0	0	0	Eif4a2	0	0	0	0	Eif4a2	0	0	0	0	Eif4a2	-0.372437	-0.600721	-0.294562	-0.553428	0.0778746	0.0472938	Eif4a2
Eif4a3	0	0	0	0	Eif4a3	0	0	0	0	Eif4a3	0	0	0	0	Eif4a3	-0.0544369	-0.148856	0.936002	0.404611	0.990439	0.553467	Eif4a3
Eif4a3l1	0	0	0	0	Eif4a3l1	0	0	0	0	Eif4a3l1	0	0	0	0	Eif4a3l1	-0.176543	-0.15063	0.348827	0.428862	0.52537	0.579493	Eif4a3l1
Eif4b	0	0	0	0	Eif4b	0	0	0	0	Eif4b	0	0	0	0	Eif4b	0.012031	0.189185	0.132758	0.239386	0.120727	0.050201	Eif4b
Eif4e	0	0	0	0	Eif4e	0	0	0	0	Eif4e	0	0	0	0	Eif4e	-0.549555	0.292208	0.26683	0.426184	0.816385	0.133976	Eif4e
Eif4e2	0	0	0	0	Eif4e2	1	0	0	0	Eif4e2	1	0	0	0	Eif4e2	-0.228945	0.291161	1.28859	1.22644	1.51753	0.935284	Eif4e2
Eif4e3	0	1	0	0	Eif4e3	0	0	0	0	Eif4e3	0	0	1	0	Eif4e3	-0.87548	-1.00951	-1.54871	0.156916	-0.673228	1.16642	Eif4e3
Eif4ebp1	0	0	0	0	Eif4ebp1	0	0	1	0	Eif4ebp1	1	0	0	0	Eif4ebp1	-0.384983	-0.00970032	2.85749	3.64853	3.24248	3.65823	Eif4ebp1
Eif4ebp3	0	0	1	0	Eif4ebp3	0	0	1	0	Eif4ebp3	0	0	0	1	Eif4ebp3	0.386346	1.96811	0.197405	0.938801	-0.188941	-1.0293	Eif4ebp3
Eif4enif1	0	0	0	0	Eif4enif1	1	0	0	0	Eif4enif1	0	0	0	0	Eif4enif1	-0.212309	0.141076	0.830863	0.616418	1.04317	0.475342	Eif4enif1
Eif4g1	0	0	0	0	Eif4g1	0	0	0	0	Eif4g1	0	0	0	0	Eif4g1	-0.271441	0.293302	0.298552	0.0931726	0.569993	-0.20013	Eif4g1
Eif4g2	0	0	1	0	Eif4g2	0	0	1	0	Eif4g2	0	0	0	0	Eif4g2	-0.390221	0.687304	-0.0670597	1.0628	0.323162	0.375498	Eif4g2
Eif4h	0	0	0	0	Eif4h	1	0	0	0	Eif4h	1	0	0	0	Eif4h	0.0237447	0.0335556	0.889814	0.934876	0.866069	0.901321	Eif4h
Eif5	0	0	0	0	Eif5	1	0	0	0	Eif5	0	0	0	0	Eif5	-0.284046	0.290101	0.645939	0.71118	0.929985	0.421079	Eif5
Eif5a	0	0	0	0	Eif5a	1	0	0	0	Eif5a	0	0	0	0	Eif5a	-0.323525	0.515717	0.911523	0.970901	1.23505	0.455184	Eif5a
Eif5b	0	0	0	0	Eif5b	0	0	0	0	Eif5b	0	0	0	0	Eif5b	-0.382701	0.38101	-0.195286	0.0132505	0.187415	-0.367759	Eif5b
Eif6	0	0	0	0	Eif6	1	0	0	0	Eif6	1	0	0	0	Eif6	0.138069	0.177443	1.41539	1.57751	1.27732	1.40007	Eif6
Elac2	0	0	0	0	Elac2	0	0	0	0	Elac2	0	0	0	0	Elac2	1.05286	0.212974	1.93595	0.169922	0.883095	-0.0430522	Elac2
Elavl1	0	0	0	0	Elavl1	0	0	0	0	Elavl1	0	0	0	0	Elavl1	0.0164201	-0.0320266	0.408835	0.166618	0.392415	0.198645	Elavl1
Elavl3	0	0	0	0	Elavl3	0	0	1	0	Elavl3	0	0	0	0	Elavl3	-0.0977967	0.314974	-1.26244	0.804032	-1.16465	0.489058	Elavl3
Elf3	0	0	0	0	Elf3	0	0	1	0	Elf3	1	0	0	0	Elf3	-0.308611	0.529916	0.462061	1.29362	0.770673	0.763705	Elf3
Elk1	0	0	1	0	Elk1	0	0	1	0	Elk1	0	0	0	0	Elk1	-0.294369	0.963483	-0.212112	1.19044	0.0822574	0.226957	Elk1
Ell	0	0	1	0	Ell	0	0	0	0	Ell	0	0	0	1	Ell	0.707348	1.33734	1.25241	0.257409	0.545063	-1.07993	Ell
Ell2	0	0	0	0	Ell2	0	0	0	0	Ell2	0	0	0	0	Ell2	-0.39021	-0.141316	-0.429162	-0.256028	-0.038952	-0.114712	Ell2
Elmo1	0	0	0	0	Elmo1	0	0	0	0	Elmo1	0	0	0	0	Elmo1	0.136653	-0.27307	-0.334627	-0.00278987	-0.47128	0.27028	Elmo1
Elmo2	0	0	0	0	Elmo2	0	0	0	0	Elmo2	0	0	0	0	Elmo2	0.462581	-0.288711	0.423792	0.195914	-0.0387898	0.484625	Elmo2
Elmo3	0	0	0	0	Elmo3	1	0	0	0	Elmo3	1	0	0	0	Elmo3	0.0302779	0.0567725	0.716686	0.987012	0.686408	0.930239	Elmo3
Elmsan1	0	0	0	0	Elmsan1	0	0	1	0	Elmsan1	0	0	1	0	Elmsan1	0.515195	1.06767	1.1204	2.49762	0.6052	1.42995	Elmsan1
Eloa	0	0	0	0	Eloa	0	0	1	0	Eloa	0	0	0	0	Eloa	-0.450531	0.542656	-0.243521	0.654944	0.207009	0.112288	Eloa
Elob	0	0	0	0	Elob	0	0	0	0	Elob	0	0	0	0	Elob	-0.0802166	0.470777	0.561157	1.0484	0.641373	0.577619	Elob
Elof1	0	0	0	0	Elof1	0	0	0	0	Elof1	0	0	0	0	Elof1	-0.275103	0.1668	0.429596	0.684985	0.704699	0.518185	Elof1
Elovl1	0	0	0	0	Elovl1	0	0	0	0	Elovl1	1	0	0	0	Elovl1	0.547622	-0.165949	1.3959	0.463944	0.848281	0.629893	Elovl1
Elovl4	0	0	0	1	Elovl4	0	0	0	0	Elovl4	0	0	1	0	Elovl4	-0.219919	-0.961666	-0.753863	-0.254376	-0.533944	0.70729	Elovl4
Elovl5	0	1	0	0	Elovl5	0	0	0	0	Elovl5	0	0	0	0	Elovl5	-0.622119	-0.631403	-0.749296	-0.436498	-0.127177	0.194905	Elovl5
Elovl6	0	0	0	0	Elovl6	0	0	0	0	Elovl6	0	0	0	0	Elovl6	-0.495341	-0.89082	-1.00381	-0.420951	-0.508466	0.469869	Elovl6
Elp1	0	0	0	0	Elp1	0	0	0	0	Elp1	0	0	0	0	Elp1	0.192833	-0.0166323	0.455828	0.0670161	0.262995	0.0836484	Elp1
Elp2	0	0	0	0	Elp2	0	0	0	0	Elp2	0	0	0	0	Elp2	0.0879123	0.00843958	0.486073	-0.309963	0.398161	-0.318402	Elp2
Elp3	0	0	0	0	Elp3	0	0	0	0	Elp3	0	0	0	0	Elp3	-0.0715537	-0.0232107	0.851845	0.307355	0.923399	0.330566	Elp3
Elp4	0	0	0	0	Elp4	0	0	0	0	Elp4	0	0	0	0	Elp4	-0.0915833	0.277853	-0.863625	-0.223826	-0.772041	-0.501679	Elp4
Elp5	0	0	0	0	Elp5	0	0	0	0	Elp5	0	0	0	0	Elp5	0.311233	0.575358	1.6932	1.01765	1.38197	0.442288	Elp5
Emb	0	0	0	0	Emb	0	1	0	0	Emb	0	0	0	0	Emb	-0.496756	-0.269522	-1.0091	-0.693032	-0.512348	-0.42351	Emb
Emc1	0	0	0	0	Emc1	0	0	0	0	Emc1	0	0	0	0	Emc1	-0.257253	-0.494106	0.230998	0.0142942	0.488251	0.508401	Emc1
Emc10	0	0	0	0	Emc10	0	0	0	0	Emc10	0	0	0	0	Emc10	-0.180569	0.398777	0.0766696	0.307363	0.257238	-0.091414	Emc10
Emc2	0	0	0	0	Emc2	0	0	0	0	Emc2	0	0	0	0	Emc2	-0.302958	-0.0569528	0.607451	-0.254455	0.910409	-0.197502	Emc2
Emc3	0	0	0	0	Emc3	0	0	0	0	Emc3	0	0	0	0	Emc3	-0.0633592	-0.176163	1.35829	0.604568	1.42165	0.78073	Emc3
Emc4	0	0	0	0	Emc4	0	0	0	0	Emc4	1	0	0	0	Emc4	0.32373	-0.0136619	1.62792	1.02449	1.30419	1.03815	Emc4
Emc6	0	0	0	0	Emc6	1	0	0	0	Emc6	1	0	0	0	Emc6	0.158833	0.167802	1.32268	1.35786	1.16385	1.19006	Emc6
Emc7	0	0	0	0	Emc7	0	0	0	0	Emc7	0	0	0	0	Emc7	-0.418619	-0.485471	1.02396	0.323832	1.44258	0.809303	Emc7
Emc8	0	0	0	0	Emc8	0	0	0	0	Emc8	0	0	0	0	Emc8	-0.415642	-0.48645	0.225751	-0.0135479	0.641393	0.472902	Emc8
Emc9	0	0	0	0	Emc9	1	0	0	0	Emc9	0	0	0	0	Emc9	0.354942	0.674172	0.686405	0.6667	0.331463	-0.00747154	Emc9
Emd	0	0	0	0	Emd	1	0	0	0	Emd	0	0	0	0	Emd	0.370191	0.715864	0.864593	0.73193	0.494402	0.0160667	Emd
Eme2	0	0	0	0	Eme2	0	0	0	0	Eme2	0	0	0	0	Eme2	-0.320355	0.240758	-0.118316	0.0757702	0.202039	-0.164987	Eme2
Emg1	0	0	0	0	Emg1	1	0	0	0	Emg1	1	0	0	0	Emg1	0.0413132	-0.0990577	0.837201	0.660733	0.795888	0.759791	Emg1
Emilin1	0	0	0	0	Emilin1	0	0	1	0	Emilin1	1	0	0	0	Emilin1	-1.02778	-0.381411	0.686201	1.58722	1.71398	1.96863	Emilin1
Eml2	0	0	0	0	Eml2	0	0	0	0	Eml2	0	0	0	0	Eml2	0.162338	-0.211171	1.04396	0.00460095	0.881624	0.215772	Eml2
Eml3	0	0	0	0	Eml3	0	0	0	0	Eml3	0	0	0	0	Eml3	0.031446	-0.530447	0.5712	0.274654	0.539754	0.805101	Eml3
Eml5	0	0	1	0	Eml5	0	0	0	0	Eml5	0	0	0	1	Eml5	-0.00414471	1.37293	-0.913429	-0.380336	-0.909284	-1.75327	Eml5
Enc1	0	0	0	0	Enc1	0	0	0	0	Enc1	0	0	0	0	Enc1	-0.419006	-0.0962685	-0.926247	-0.489014	-0.507241	-0.392746	Enc1
Endog	0	0	0	0	Endog	0	0	0	0	Endog	0	0	0	0	Endog	0.114371	-0.231964	1.45279	0.0814565	1.33842	0.31342	Endog
Enho	0	0	0	0	Enho	0	0	0	0	Enho	0	0	0	0	Enho	-0.459265	0.0384327	-1.73121	-0.14437	-1.27194	-0.182803	Enho
Eno1	0	0	0	0	Eno1	0	0	0	0	Eno1	0	0	0	0	Eno1	0.0101423	0.0330757	0.003647	-0.0548712	-0.00649525	-0.0879468	Eno1
Eno1b	0	0	0	0	Eno1b	0	0	0	0	Eno1b	0	0	0	0	Eno1b	0.0936241	0.0203635	0.148372	-0.289325	0.0547478	-0.309688	Eno1b
Eno2	0	0	0	0	Eno2	1	0	0	0	Eno2	1	0	0	0	Eno2	0.286257	0.0405729	0.940199	0.685807	0.653942	0.645234	Eno2
Enpp4	0	0	0	0	Enpp4	0	0	1	0	Enpp4	0	0	0	0	Enpp4	-1.0109	0.405548	-1.45366	0.728214	-0.442757	0.322666	Enpp4
Enpp5	0	0	0	0	Enpp5	0	0	0	0	Enpp5	0	0	0	0	Enpp5	-0.508715	-0.0534969	-0.803695	-0.499798	-0.29498	-0.446302	Enpp5
Ensa	0	0	0	0	Ensa	1	0	0	0	Ensa	1	0	0	0	Ensa	-0.604102	-0.0262996	1.08455	1.06683	1.68865	1.09313	Ensa
Entpd3	0	0	0	0	Entpd3	0	0	0	0	Entpd3	0	0	0	0	Entpd3	-0.0355148	-0.416113	0.473758	0.0890593	0.509273	0.505172	Entpd3
Entpd4b	0	0	0	0	Entpd4b	0	0	1	0	Entpd4b	1	0	0	0	Entpd4b	-0.782148	-0.359563	0.139819	0.763328	0.921967	1.12289	Entpd4b
Entpd5	0	0	1	0	Entpd5	1	0	0	0	Entpd5	0	0	0	0	Entpd5	-0.555388	0.868208	0.929721	0.790017	1.48511	-0.0781912	Entpd5
Entpd7	0	0	0	0	Entpd7	0	0	0	0	Entpd7	0	0	0	0	Entpd7	-0.297935	0.000102541	-0.58064	-0.0764513	-0.282705	-0.0765538	Entpd7
Eny2	0	0	0	0	Eny2	0	0	0	0	Eny2	0	0	0	0	Eny2	-0.122094	0.155537	1.40696	0.587169	1.52906	0.431632	Eny2
Eogt	0	1	0	0	Eogt	0	0	1	0	Eogt	0	0	1	0	Eogt	-1.13764	-0.674331	-0.694698	1.54291	0.442938	2.21724	Eogt
Ep300	0	0	0	0	Ep300	0	0	0	0	Ep300	0	0	0	0	Ep300	-0.481462	-0.100276	-1.90002	-0.581019	-1.41856	-0.480743	Ep300
Ep400	0	0	0	0	Ep400	0	0	0	0	Ep400	0	0	0	0	Ep400	-0.626864	0.113343	-0.388977	0.197147	0.237887	0.0838033	Ep400
Epb41l4b	0	0	0	0	Epb41l4b	0	0	0	0	Epb41l4b	0	0	0	0	Epb41l4b	-0.183169	0.399222	-0.456707	0.242179	-0.273538	-0.157043	Epb41l4b
Epc1	0	0	0	0	Epc1	0	0	0	0	Epc1	0	0	0	0	Epc1	0.312333	0.576544	0.387081	0.261698	0.0747484	-0.314846	Epc1
Epc2	0	0	0	0	Epc2	0	0	1	0	Epc2	0	0	0	0	Epc2	-1.23015	0.597878	-0.978659	1.38913	0.251496	0.79125	Epc2
Epcam	0	0	0	0	Epcam	0	0	0	0	Epcam	0	0	0	0	Epcam	-0.119709	-0.478177	0.243332	-0.0358664	0.363041	0.442311	Epcam
Epdr1	0	0	0	0	Epdr1	1	0	0	0	Epdr1	1	0	0	0	Epdr1	0.110091	0.0807165	0.851966	1.25451	0.741875	1.17379	Epdr1
Epg5	0	0	0	0	Epg5	1	0	0	0	Epg5	0	0	1	0	Epg5	0.377226	-0.146779	1.45718	1.66338	1.07995	1.81016	Epg5
Ephx1	0	0	0	0	Ephx1	0	0	0	0	Ephx1	0	0	0	0	Ephx1	0.0371881	-0.424354	0.531225	-0.268878	0.494037	0.155477	Ephx1
Epm2a	0	0	0	0	Epm2a	0	0	0	0	Epm2a	0	0	0	0	Epm2a	0.192923	0.010264	-0.658605	-0.0191769	-0.851528	-0.029441	Epm2a
Epm2aip1	0	0	0	0	Epm2aip1	0	0	0	0	Epm2aip1	0	0	0	0	Epm2aip1	-0.28222	0.0375993	-0.280349	-0.1764	0.00187123	-0.213999	Epm2aip1
Eprs	0	0	0	0	Eprs	0	0	1	0	Eprs	1	0	0	0	Eprs	-0.831553	-0.210949	0.690503	1.42928	1.52206	1.64023	Eprs
Eral1	0	0	0	0	Eral1	1	0	0	0	Eral1	1	0	0	0	Eral1	0.214917	-0.0107612	1.07506	0.739162	0.860146	0.749923	Eral1
Erap1	0	1	0	0	Erap1	0	0	0	0	Erap1	0	0	0	0	Erap1	-0.798205	-0.825927	-0.912926	-0.579813	-0.114721	0.246114	Erap1
Erbin	0	0	0	0	Erbin	0	0	0	0	Erbin	0	0	0	0	Erbin	-1.14362	-0.117475	-1.49648	-0.257244	-0.352857	-0.139769	Erbin
Ercc1	0	0	0	0	Ercc1	1	0	0	0	Ercc1	1	0	0	0	Ercc1	0.226206	0.348414	1.26446	1.01495	1.03826	0.666534	Ercc1
Ercc2	0	0	0	0	Ercc2	1	0	0	0	Ercc2	0	0	0	0	Ercc2	0.336984	0.243516	0.880449	1.07275	0.543465	0.829239	Ercc2
Ercc3	0	0	0	0	Ercc3	0	0	0	0	Ercc3	1	0	0	0	Ercc3	-0.29211	-0.33679	0.395138	0.572532	0.687248	0.909321	Ercc3
Ercc4	0	0	1	0	Ercc4	0	0	1	0	Ercc4	0	0	0	0	Ercc4	0.911917	1.57648	1.09161	2.01567	0.179689	0.439189	Ercc4
Ercc6l	0	0	0	0	Ercc6l	0	0	0	0	Ercc6l	0	0	0	0	Ercc6l	0.0542249	-0.128946	-0.346599	-0.514457	-0.400824	-0.385512	Ercc6l
Erf	0	0	0	0	Erf	0	0	0	0	Erf	0	0	0	0	Erf	-0.371663	0.154553	0.517637	0.663508	0.8893	0.508956	Erf
Erg28	0	0	0	0	Erg28	1	0	0	0	Erg28	1	0	0	0	Erg28	-0.0265304	0.127276	2.22664	2.64226	2.25317	2.51498	Erg28
Ergic1	0	0	0	0	Ergic1	0	0	0	0	Ergic1	0	0	0	0	Ergic1	-0.470133	-0.273127	-0.281333	0.00250664	0.188801	0.275634	Ergic1
Ergic3	0	0	0	0	Ergic3	0	0	0	0	Ergic3	0	0	0	0	Ergic3	-0.334835	-0.511308	0.221767	-0.0566928	0.556602	0.454615	Ergic3
Erh	0	0	0	0	Erh	1	0	0	0	Erh	1	0	0	0	Erh	0.0644003	0.289577	0.89471	1.07028	0.83031	0.780699	Erh
Eri1	0	0	0	0	Eri1	0	0	0	0	Eri1	0	0	0	0	Eri1	-0.615448	0.252787	-0.693333	0.356685	-0.0778853	0.103898	Eri1
Erlec1	0	0	0	0	Erlec1	0	0	0	0	Erlec1	0	0	0	0	Erlec1	0.460863	-0.351075	0.0738809	-0.377734	-0.386982	-0.0266591	Erlec1
Erlin1	0	0	0	0	Erlin1	1	0	0	0	Erlin1	1	0	0	0	Erlin1	0.428089	0.0481849	3.3759	3.41398	2.94781	3.36579	Erlin1
Erlin2	0	0	0	0	Erlin2	0	0	1	0	Erlin2	0	0	1	0	Erlin2	-0.562334	-0.816902	0.229479	0.962076	0.791813	1.77898	Erlin2
Ermp1	0	0	0	0	Ermp1	0	0	0	0	Ermp1	0	0	0	0	Ermp1	-0.475189	-0.525581	-0.326233	-0.115421	0.148956	0.41016	Ermp1
Ern1	0	0	0	0	Ern1	1	0	0	0	Ern1	1	0	0	0	Ern1	-0.036015	0.140515	0.719231	1.06255	0.755246	0.922039	Ern1
Ero1l	0	0	0	0	Ero1l	1	0	0	0	Ero1l	1	0	0	0	Ero1l	-0.707069	0.0594105	1.06408	1.53646	1.77115	1.47705	Ero1l
Ero1lb	0	0	0	0	Ero1lb	0	1	0	0	Ero1lb	0	1	0	0	Ero1lb	-0.333342	-0.243504	-1.66532	-1.10413	-1.33197	-0.86063	Ero1lb
Erp29	0	0	0	0	Erp29	1	0	0	0	Erp29	1	0	0	0	Erp29	-0.178256	-0.361738	0.960307	0.910773	1.13856	1.27251	Erp29
Erp44	0	0	0	1	Erp44	0	0	0	0	Erp44	1	0	0	0	Erp44	-0.1347	-0.980309	0.559736	0.233209	0.694437	1.21352	Erp44
Errfi1	1	0	0	0	Errfi1	0	0	0	0	Errfi1	0	1	0	0	Errfi1	0.878232	0.706682	0.116314	0.0150091	-0.761918	-0.691673	Errfi1
Esco2	0	0	0	0	Esco2	0	0	0	1	Esco2	0	1	0	0	Esco2	1.17264	0.0697594	-0.522879	-1.86155	-1.69551	-1.93131	Esco2
Esd	0	0	0	0	Esd	0	0	0	0	Esd	0	0	0	0	Esd	0.232284	-0.3309	0.213696	-0.472869	-0.0185881	-0.141969	Esd
Espl1	0	0	0	1	Espl1	0	0	0	1	Espl1	0	0	0	0	Espl1	-0.295215	-1.00052	0.0242413	-1.40601	0.319456	-0.405483	Espl1
Esrp1	0	0	0	0	Esrp1	1	0	0	0	Esrp1	1	0	0	0	Esrp1	-0.261261	-0.496481	0.88384	0.874623	1.1451	1.3711	Esrp1
Ess2	0	0	0	0	Ess2	0	0	0	0	Ess2	1	0	0	0	Ess2	-0.241228	-0.537855	0.532354	0.493491	0.773583	1.03135	Ess2
Esyt1	0	0	0	0	Esyt1	0	0	0	1	Esyt1	0	0	0	0	Esyt1	-0.100347	-0.451754	-0.174968	-0.9898	-0.0746211	-0.538045	Esyt1
Etaa1	0	0	0	0	Etaa1	0	0	0	0	Etaa1	0	0	0	0	Etaa1	-0.241717	-0.202801	-0.235372	0.271149	0.00634474	0.47395	Etaa1
Etf1	0	0	0	0	Etf1	0	0	1	0	Etf1	0	0	0	0	Etf1	-0.552431	0.267973	-0.132237	0.632767	0.420194	0.364794	Etf1
Etfa	0	0	0	0	Etfa	0	0	0	0	Etfa	0	0	0	0	Etfa	-0.688319	-0.0621105	-0.406133	-0.497443	0.282186	-0.435333	Etfa
Etfb	0	0	0	0	Etfb	0	0	0	0	Etfb	1	0	0	0	Etfb	-0.174966	-0.111592	0.482579	0.580668	0.657545	0.69226	Etfb
Etfdh	0	0	0	0	Etfdh	0	0	0	0	Etfdh	0	0	0	0	Etfdh	-0.520594	-0.303417	0.0496234	-0.551572	0.570217	-0.248155	Etfdh
Etnk1	0	0	0	0	Etnk1	0	0	0	0	Etnk1	0	0	0	0	Etnk1	-0.570187	-0.116252	-1.35645	-0.167383	-0.786263	-0.0511314	Etnk1
Ets2	0	0	0	0	Ets2	0	0	0	0	Ets2	1	0	0	0	Ets2	1.10632	0.0722063	2.59822	1.79147	1.4919	1.71927	Ets2
Etv1	0	0	0	0	Etv1	0	0	0	0	Etv1	0	0	0	0	Etv1	-0.390698	0.0498422	-2.30815	-0.821681	-1.91745	-0.871523	Etv1
Etv5	0	0	0	0	Etv5	1	0	0	0	Etv5	1	0	0	0	Etv5	-0.536939	-0.0251258	1.2758	1.51077	1.81274	1.53589	Etv5
Evi5l	0	0	0	0	Evi5l	0	0	0	0	Evi5l	0	0	0	0	Evi5l	0.770831	0.495935	2.32112	0.466494	1.55029	-0.029441	Evi5l
Evl	0	0	0	0	Evl	0	0	1	0	Evl	0	0	1	0	Evl	-0.356488	0.0282489	0.138596	1.23797	0.495084	1.20972	Evl
Evpl	0	0	0	0	Evpl	0	0	0	0	Evpl	0	0	0	0	Evpl	0.585887	0.0887173	-0.273382	-0.274508	-0.859269	-0.363225	Evpl
Ewsr1	0	0	1	0	Ewsr1	0	0	0	0	Ewsr1	0	0	0	1	Ewsr1	-0.0665327	0.737132	0.491748	-0.513515	0.55828	-1.25065	Ewsr1
Exo1	0	0	0	0	Exo1	0	0	0	0	Exo1	0	0	0	0	Exo1	0.810918	-0.0722811	0.886521	0.130004	0.0756031	0.202285	Exo1
Exo5	0	0	0	0	Exo5	0	0	0	0	Exo5	0	0	1	0	Exo5	0.141419	-0.53986	0.441732	0.36231	0.300313	0.902169	Exo5
Exoc1	0	0	0	0	Exoc1	0	0	0	0	Exoc1	1	0	0	0	Exoc1	-0.573853	-0.0824796	0.381255	0.564028	0.955108	0.646508	Exoc1
Exoc2	0	0	0	0	Exoc2	1	0	0	0	Exoc2	0	0	0	0	Exoc2	0.928954	0.126306	1.48714	1.18241	0.558187	1.05611	Exoc2
Exoc3	0	0	0	0	Exoc3	0	0	0	0	Exoc3	0	0	0	0	Exoc3	-0.262719	-0.0508694	0.47464	0.0472459	0.737359	0.0981153	Exoc3
Exoc4	0	0	0	0	Exoc4	0	0	0	0	Exoc4	0	0	0	0	Exoc4	0.236283	-0.0947566	0.0507254	-0.547395	-0.185557	-0.452639	Exoc4
Exoc6	0	0	0	0	Exoc6	0	0	1	0	Exoc6	1	0	0	0	Exoc6	-1.12263	-0.295841	-0.441669	0.699687	0.680957	0.995527	Exoc6
Exoc6b	0	0	0	0	Exoc6b	0	0	0	0	Exoc6b	0	0	0	0	Exoc6b	-0.212624	0.181401	-0.405728	-0.379773	-0.193104	-0.561174	Exoc6b
Exoc7	0	0	0	0	Exoc7	0	0	0	0	Exoc7	0	0	0	0	Exoc7	-0.622951	-0.151846	-0.477886	-0.322621	0.145065	-0.170774	Exoc7
Exoc8	0	0	0	0	Exoc8	0	0	0	0	Exoc8	0	0	0	0	Exoc8	-0.0320159	0.0927668	0.300125	0.385399	0.332141	0.292632	Exoc8
Exosc10	0	0	0	0	Exosc10	0	0	0	0	Exosc10	0	0	0	0	Exosc10	-0.133812	0.471643	0.558201	0.09173	0.692013	-0.379913	Exosc10
Exosc2	0	0	0	0	Exosc2	0	0	0	0	Exosc2	1	0	0	0	Exosc2	0.244639	0.0528259	1.59131	0.95433	1.34667	0.901504	Exosc2
Exosc3	0	0	0	0	Exosc3	1	0	0	0	Exosc3	1	0	0	0	Exosc3	0.21712	0.470155	1.85474	1.54081	1.63762	1.07065	Exosc3
Exosc4	0	0	0	0	Exosc4	1	0	0	0	Exosc4	1	0	0	0	Exosc4	0.435391	0.252328	1.35629	0.980965	0.920898	0.728638	Exosc4
Exosc5	0	0	0	0	Exosc5	1	0	0	0	Exosc5	1	0	0	0	Exosc5	0.233177	-0.059476	1.44545	1.00142	1.21228	1.0609	Exosc5
Exosc6	0	0	0	0	Exosc6	0	0	1	0	Exosc6	0	0	0	0	Exosc6	0.267069	0.720606	0.854244	1.74985	0.587175	1.02924	Exosc6
Exosc7	0	0	0	0	Exosc7	0	0	0	0	Exosc7	0	0	0	0	Exosc7	0.300313	-0.0522993	1.10185	0.389566	0.801533	0.441865	Exosc7
Exosc8	0	0	0	0	Exosc8	1	0	0	0	Exosc8	1	0	0	0	Exosc8	-0.680819	0.407127	0.953375	1.49955	1.63419	1.09243	Exosc8
Exosc9	0	0	0	0	Exosc9	0	0	0	0	Exosc9	0	0	0	0	Exosc9	-0.725528	-0.133352	0.724477	0.396875	1.45	0.530227	Exosc9
Ext1	0	0	1	0	Ext1	0	0	1	0	Ext1	0	0	1	0	Ext1	-0.384753	0.757904	-0.420261	1.46647	-0.0355077	0.708563	Ext1
Ext2	0	0	0	0	Ext2	0	0	0	1	Ext2	0	0	0	1	Ext2	-0.693384	-0.0787779	-0.00793582	-0.977294	0.685448	-0.898516	Ext2
Extl2	0	0	0	0	Extl2	0	0	1	0	Extl2	0	0	1	0	Extl2	1.48337	0.0354387	0.57644	1.32122	-0.906927	1.28578	Extl2
Extl3	0	0	1	0	Extl3	0	0	1	0	Extl3	0	0	0	0	Extl3	-0.216181	0.678259	0.269599	1.10785	0.48578	0.429592	Extl3
Eya3	0	0	0	0	Eya3	1	0	0	0	Eya3	0	0	1	0	Eya3	0.346767	-0.472196	0.730408	0.853815	0.383641	1.32601	Eya3
Ezh1	0	0	0	0	Ezh1	1	0	0	0	Ezh1	0	0	0	0	Ezh1	0.0952953	0.519689	1.26	0.866163	1.16471	0.346474	Ezh1
Ezr	0	0	0	0	Ezr	0	0	0	0	Ezr	0	0	0	0	Ezr	-0.32104	-0.0765792	0.0644265	0.60104	0.385466	0.67762	Ezr
F11r	0	0	0	0	F11r	0	0	0	0	F11r	0	0	0	0	F11r	0.240839	0.0830123	1.01488	0.42569	0.774045	0.342677	F11r
F2rl1	0	0	0	0	F2rl1	0	0	0	0	F2rl1	0	0	0	0	F2rl1	0.151225	0.603262	-0.227682	0.297552	-0.378907	-0.30571	F2rl1
F8a	0	0	0	0	F8a	0	0	0	0	F8a	0	0	0	0	F8a	0.15655	0.0225188	0.708796	0.434114	0.552246	0.411595	F8a
Faah	1	0	0	0	Faah	0	0	0	0	Faah	0	0	0	0	Faah	0.688973	0.687655	0.443609	-0.0261749	-0.245364	-0.71383	Faah
Faap100	0	0	0	0	Faap100	0	0	0	0	Faap100	0	0	0	0	Faap100	-0.191932	-0.00938762	0.278866	0.542656	0.470798	0.552044	Faap100
Faap20	0	0	0	0	Faap20	1	0	0	0	Faap20	1	0	0	0	Faap20	-0.647661	-0.475169	0.704462	1.24406	1.35212	1.71923	Faap20
Fabp5	0	0	0	0	Fabp5	0	0	0	0	Fabp5	0	0	0	0	Fabp5	0.00794643	0.236355	0.501695	0.874703	0.493748	0.638348	Fabp5
Fadd	0	0	1	0	Fadd	1	0	0	0	Fadd	0	0	0	0	Fadd	-0.161622	0.806801	0.713333	1.05714	0.874956	0.250337	Fadd
Fads1	0	0	0	0	Fads1	0	0	0	0	Fads1	0	0	0	0	Fads1	-0.2628	-0.274637	0.278551	-0.235175	0.541351	0.0394629	Fads1
Fads2	0	0	0	0	Fads2	0	0	0	0	Fads2	0	0	0	0	Fads2	-0.0319831	-0.20831	0.430477	0.158176	0.46246	0.366487	Fads2
Fads6	0	0	0	0	Fads6	0	0	0	0	Fads6	0	0	0	0	Fads6	0.425569	0.460611	0.510513	0.77086	0.084944	0.310249	Fads6
Faf1	0	0	0	0	Faf1	0	0	0	0	Faf1	0	0	0	0	Faf1	0.142886	-0.42415	0.654615	0.126365	0.511729	0.550515	Faf1
Faf2	0	0	0	0	Faf2	1	0	0	0	Faf2	0	0	0	0	Faf2	0.611423	0.265798	0.974444	1.12999	0.36302	0.86419	Faf2
Fah	0	0	0	0	Fah	0	0	0	1	Fah	0	0	0	1	Fah	0.318101	-0.0922185	0.2188	-0.969946	-0.0993008	-0.877728	Fah
Fahd1	0	0	0	0	Fahd1	0	0	0	0	Fahd1	0	0	0	0	Fahd1	-0.668059	0.00426578	0.0622846	0.285271	0.730343	0.281005	Fahd1
Faim	0	0	0	0	Faim	1	0	0	0	Faim	1	0	0	0	Faim	0.1572	-0.226019	1.3109	0.961593	1.1537	1.18761	Faim
Fam102a	0	0	1	0	Fam102a	0	0	1	0	Fam102a	0	0	0	0	Fam102a	-0.658406	0.8387	-0.753839	0.677863	-0.0954337	-0.160836	Fam102a
Fam104a	0	0	0	0	Fam104a	0	0	0	0	Fam104a	0	0	0	0	Fam104a	0.396677	0.163765	1.31005	0.350327	0.913373	0.186562	Fam104a
Fam110a	0	0	0	0	Fam110a	0	0	0	0	Fam110a	0	0	0	0	Fam110a	0.351186	0.127017	1.01312	0.00512718	0.661933	-0.12189	Fam110a
Fam111a	0	0	0	0	Fam111a	0	0	0	1	Fam111a	0	0	0	1	Fam111a	-0.623912	0.238294	-0.184849	-0.882498	0.439063	-1.12079	Fam111a
Fam114a1	0	0	0	0	Fam114a1	0	0	1	0	Fam114a1	1	0	0	0	Fam114a1	-0.95484	-0.417039	-0.288552	0.713371	0.666287	1.13041	Fam114a1
Fam117b	0	0	0	0	Fam117b	0	0	0	0	Fam117b	1	0	0	0	Fam117b	0.569824	0.0584485	2.03331	1.09844	1.46349	1.03999	Fam117b
Fam120a	0	0	0	0	Fam120a	0	0	0	0	Fam120a	0	0	1	0	Fam120a	-0.442004	-0.837924	-0.725153	-0.134405	-0.283149	0.703519	Fam120a
Fam120b	1	0	0	0	Fam120b	1	0	0	0	Fam120b	0	0	0	0	Fam120b	0.929979	0.74505	1.14535	0.856761	0.215367	0.111711	Fam120b
Fam120c	0	0	0	0	Fam120c	0	0	0	0	Fam120c	0	0	0	0	Fam120c	-0.507575	0.0730884	-0.610415	-0.286674	-0.10284	-0.359763	Fam120c
Fam122a	0	0	0	0	Fam122a	0	0	0	0	Fam122a	0	0	0	0	Fam122a	0.0897078	-0.0454195	-0.308108	-0.404492	-0.397816	-0.359073	Fam122a
Fam129a	0	0	0	0	Fam129a	0	0	1	0	Fam129a	1	0	0	0	Fam129a	-0.896872	-0.0190923	2.13956	3.55438	3.03643	3.57347	Fam129a
Fam135b	0	0	1	0	Fam135b	0	0	1	0	Fam135b	0	0	0	0	Fam135b	-1.08	0.609898	-0.605219	0.79413	0.474786	0.184232	Fam135b
Fam136a	0	0	0	0	Fam136a	1	0	0	0	Fam136a	1	0	0	0	Fam136a	0.36421	0.820382	1.5991	1.82026	1.23489	0.999873	Fam136a
Fam13b	0	0	0	0	Fam13b	1	0	0	0	Fam13b	0	0	1	0	Fam13b	0.299493	0.0658638	0.7891	1.27987	0.489608	1.214	Fam13b
Fam151a	0	0	0	0	Fam151a	0	0	0	0	Fam151a	0	0	0	0	Fam151a	-0.0671243	-0.161017	-0.366049	-0.860126	-0.298925	-0.699108	Fam151a
Fam160b1	0	0	0	0	Fam160b1	0	0	0	0	Fam160b1	0	0	1	0	Fam160b1	-0.548616	-1.109	-0.447292	0.200235	0.101324	1.30924	Fam160b1
Fam160b2	0	0	0	0	Fam160b2	0	0	0	0	Fam160b2	0	0	0	0	Fam160b2	-0.326087	-0.0791552	0.451664	0.313506	0.77775	0.392661	Fam160b2
Fam162a	0	0	0	0	Fam162a	0	0	0	0	Fam162a	0	0	0	0	Fam162a	-0.145945	-0.173673	0.306884	0.819707	0.452829	0.99338	Fam162a
Fam168b	0	0	0	0	Fam168b	0	0	1	0	Fam168b	1	0	0	0	Fam168b	-0.069574	0.42054	0.532748	1.2167	0.602322	0.796158	Fam168b
Fam171b	0	0	0	0	Fam171b	0	0	0	0	Fam171b	1	0	0	0	Fam171b	-0.403165	-0.54596	0.388484	0.724435	0.791648	1.27039	Fam171b
Fam173a	0	0	0	0	Fam173a	1	0	0	0	Fam173a	0	0	0	0	Fam173a	-0.570998	-0.222376	1.35139	1.08149	1.92239	1.30386	Fam173a
Fam174a	0	0	0	0	Fam174a	1	0	0	0	Fam174a	0	0	0	0	Fam174a	-0.0408094	0.588063	1.04425	0.692913	1.08506	0.10485	Fam174a
Fam174b	0	0	0	0	Fam174b	1	0	0	0	Fam174b	1	0	0	0	Fam174b	-0.144937	0.079868	0.610566	1.19816	0.755503	1.11829	Fam174b
Fam177a2	0	0	0	0	Fam177a2	1	0	0	0	Fam177a2	1	0	0	0	Fam177a2	-0.341293	-0.303231	1.34179	1.22743	1.68308	1.53066	Fam177a2
Fam183b	0	0	0	0	Fam183b	0	1	0	0	Fam183b	0	0	0	1	Fam183b	0.206499	0.753434	-0.896436	-1.38857	-1.10294	-2.14201	Fam183b
Fam192a	0	0	1	0	Fam192a	1	0	0	0	Fam192a	0	0	0	0	Fam192a	-0.580324	1.12766	1.1264	1.0289	1.70672	-0.0987599	Fam192a
Fam193a	0	0	0	0	Fam193a	0	0	0	0	Fam193a	0	0	0	0	Fam193a	-0.296633	0.106008	-0.342812	-0.425753	-0.0461786	-0.531762	Fam193a
Fam199x	0	0	1	0	Fam199x	0	0	0	0	Fam199x	0	0	0	0	Fam199x	-0.201769	0.660522	-0.319758	0.179836	-0.117989	-0.480686	Fam199x
Fam207a	0	0	0	0	Fam207a	1	0	0	0	Fam207a	0	0	0	0	Fam207a	0.179411	0.449591	1.31574	1.04821	1.13632	0.59862	Fam207a
Fam20a	0	0	0	0	Fam20a	0	1	0	0	Fam20a	0	0	0	1	Fam20a	-0.635963	0.130202	-1.23387	-1.2061	-0.597911	-1.3363	Fam20a
Fam20c	0	0	0	0	Fam20c	0	0	0	0	Fam20c	0	0	0	0	Fam20c	-0.246101	-0.0391371	-0.378294	-0.474838	-0.132193	-0.435701	Fam20c
Fam210a	0	0	0	0	Fam210a	0	0	0	0	Fam210a	1	0	0	0	Fam210a	-0.481818	-0.0680715	0.518991	0.953582	1.00081	1.02165	Fam210a
Fam216a	0	0	0	0	Fam216a	0	0	0	0	Fam216a	0	0	0	0	Fam216a	0.313377	0.283933	0.98467	0.287705	0.671293	0.00377226	Fam216a
Fam217b	0	0	1	0	Fam217b	0	0	1	0	Fam217b	0	0	0	0	Fam217b	-0.990642	0.783273	-0.960521	1.12757	0.0301211	0.344298	Fam217b
Fam219a	0	0	0	0	Fam219a	0	0	0	0	Fam219a	0	0	0	0	Fam219a	-0.295635	0.274655	0.415822	0.437988	0.711458	0.163333	Fam219a
Fam220a	0	0	0	1	Fam220a	0	0	0	0	Fam220a	1	0	0	0	Fam220a	0.339537	-0.63467	1.19732	0.303184	0.857786	0.937854	Fam220a
Fam222a	0	0	0	0	Fam222a	0	0	0	1	Fam222a	0	0	0	1	Fam222a	0.529694	0.878819	0.395023	-0.608753	-0.134671	-1.48757	Fam222a
Fam222b	0	0	0	0	Fam222b	0	0	1	0	Fam222b	0	0	0	0	Fam222b	-0.994122	0.565607	-0.0905686	1.08031	0.903553	0.514702	Fam222b
Fam234a	0	0	0	0	Fam234a	0	0	0	0	Fam234a	0	0	0	0	Fam234a	-0.225633	-0.663384	0.00954215	-0.195422	0.235176	0.467961	Fam234a
Fam234b	0	0	0	0	Fam234b	0	0	0	1	Fam234b	0	0	0	1	Fam234b	0.374444	-0.195303	0.396578	-1.46714	0.0221333	-1.27184	Fam234b
Fam32a	0	0	1	0	Fam32a	0	0	0	0	Fam32a	0	0	0	1	Fam32a	-0.300326	0.802522	0.179977	-0.0079348	0.480303	-0.810457	Fam32a
Fam3a	0	0	0	0	Fam3a	0	0	0	0	Fam3a	1	0	0	0	Fam3a	-0.162419	-0.469651	0.486625	0.134691	0.649044	0.604342	Fam3a
Fam3c	0	0	0	1	Fam3c	0	0	0	0	Fam3c	0	0	1	0	Fam3c	-0.107338	-1.44606	0.181545	0.427799	0.288884	1.87386	Fam3c
Fam43a	1	0	0	0	Fam43a	0	0	0	0	Fam43a	0	1	0	0	Fam43a	0.79297	1.12589	-1.18399	-0.381463	-1.97696	-1.50736	Fam43a
Fam45a	0	0	0	0	Fam45a	0	0	1	0	Fam45a	0	0	1	0	Fam45a	-0.0945928	-0.180755	0.536084	1.19125	0.630676	1.372	Fam45a
Fam50a	0	0	1	0	Fam50a	1	0	0	0	Fam50a	0	0	0	0	Fam50a	0.117236	0.90953	1.00167	1.14755	0.884436	0.238025	Fam50a
Fam53c	0	0	0	0	Fam53c	0	0	0	0	Fam53c	1	0	0	0	Fam53c	-0.050015	0.361024	0.599749	1.04817	0.649764	0.687146	Fam53c
Fam57b	0	0	0	0	Fam57b	0	0	0	0	Fam57b	0	0	0	0	Fam57b	0.246709	0.357844	0.141567	0.125533	-0.105142	-0.232311	Fam57b
Fam76b	0	0	0	0	Fam76b	0	0	1	0	Fam76b	0	0	0	0	Fam76b	-0.327242	0.477056	-1.51237	0.755975	-1.18513	0.27892	Fam76b
Fam83d	0	0	0	0	Fam83d	0	1	0	0	Fam83d	0	0	0	0	Fam83d	-0.341474	-0.263828	-0.631031	-0.676009	-0.289557	-0.41218	Fam83d
Fam83g	0	0	0	0	Fam83g	1	0	0	0	Fam83g	0	0	0	0	Fam83g	0.0477313	0.448841	0.774564	0.664576	0.726833	0.215735	Fam83g
Fam83h	0	0	1	0	Fam83h	0	0	1	0	Fam83h	1	0	0	0	Fam83h	-0.0633221	0.921651	0.832283	1.77755	0.895605	0.855895	Fam83h
Fam89b	0	0	0	0	Fam89b	1	0	0	0	Fam89b	1	0	0	0	Fam89b	0.299608	0.317926	1.39732	0.920322	1.09771	0.602396	Fam89b
Fam91a1	0	0	0	0	Fam91a1	0	0	0	0	Fam91a1	0	0	0	0	Fam91a1	-0.256429	0.0649343	-1.02417	0.253035	-0.767743	0.188101	Fam91a1
Fam98a	0	0	0	0	Fam98a	0	0	0	0	Fam98a	0	0	0	0	Fam98a	-0.257885	-0.185964	0.00499162	-0.0160969	0.262877	0.169867	Fam98a
Fam98b	0	0	0	0	Fam98b	0	0	0	0	Fam98b	0	0	0	0	Fam98b	-0.439816	0.599001	0.118036	0.666175	0.557852	0.0671743	Fam98b
Fam98c	0	0	0	0	Fam98c	0	0	1	0	Fam98c	0	0	1	0	Fam98c	-0.755216	0.592811	0.134232	2.46983	0.889448	1.87702	Fam98c
Fance	0	0	0	0	Fance	0	0	0	0	Fance	0	0	0	0	Fance	-0.702964	-0.0664483	0.382355	0.489759	1.08532	0.556207	Fance
Fancf	0	0	0	0	Fancf	0	0	0	0	Fancf	0	0	0	0	Fancf	-0.170655	0.0330346	-0.0886197	0.219889	0.0820353	0.186855	Fancf
Fanci	0	0	0	0	Fanci	0	0	0	0	Fanci	1	0	0	0	Fanci	0.946668	-0.249555	1.62643	0.372691	0.679759	0.622246	Fanci
Fancm	1	0	0	0	Fancm	1	0	0	0	Fancm	0	0	0	0	Fancm	1.17931	0.687509	0.768796	0.904292	-0.410511	0.216783	Fancm
Farp1	0	0	0	0	Farp1	0	0	0	0	Farp1	0	0	0	0	Farp1	-0.483856	-0.193459	0.0157891	0.237122	0.499645	0.430581	Farp1
Farp2	0	0	0	0	Farp2	0	0	1	0	Farp2	1	0	0	0	Farp2	-0.514532	-0.2213	0.218512	0.903815	0.733043	1.12512	Farp2
Farsa	0	0	0	0	Farsa	1	0	0	0	Farsa	0	0	0	0	Farsa	-0.000104805	0.0761255	1.1319	0.610923	1.132	0.534797	Farsa
Farsb	0	0	0	0	Farsb	1	0	0	0	Farsb	1	0	0	0	Farsb	-0.523862	0.227967	0.746966	1.18378	1.27083	0.955812	Farsb
Fasn	0	0	0	0	Fasn	0	0	0	1	Fasn	0	0	0	0	Fasn	0.167808	-0.494902	0.00638352	-0.658374	-0.161424	-0.163472	Fasn
Fastk	0	0	0	0	Fastk	0	0	1	0	Fastk	1	0	0	0	Fastk	-0.490496	0.392609	0.885806	1.83908	1.3763	1.44648	Fastk
Fastkd2	0	0	0	0	Fastkd2	0	0	0	0	Fastkd2	0	0	0	0	Fastkd2	0.0150839	-0.15515	0.383443	0.119864	0.368359	0.275014	Fastkd2
Fastkd5	0	0	0	0	Fastkd5	0	0	0	0	Fastkd5	0	0	0	0	Fastkd5	-0.2193	-0.0820698	-1.2195	0.378926	-1.0002	0.460996	Fastkd5
Fat1	0	0	0	0	Fat1	0	1	0	0	Fat1	0	0	0	0	Fat1	-0.437362	-1.03159	-1.05883	-1.5126	-0.621463	-0.48101	Fat1
Fau	0	0	0	1	Fau	1	0	0	0	Fau	0	0	1	0	Fau	0.16331	-0.814292	0.936496	0.698433	0.773185	1.51272	Fau
Fbh1	0	0	0	0	Fbh1	0	0	0	0	Fbh1	0	0	0	1	Fbh1	0.258193	0.573978	0.866637	-0.0821126	0.608444	-0.656091	Fbh1
Fbl	0	0	1	0	Fbl	1	0	0	0	Fbl	0	0	0	0	Fbl	-0.110932	0.723511	0.817757	0.775586	0.928689	0.0520747	Fbl
Fbln5	0	0	0	0	Fbln5	0	0	0	0	Fbln5	0	0	0	0	Fbln5	0.341955	0.173073	3.10802	1.74758	2.76606	1.57451	Fbln5
Fbrs	0	0	0	0	Fbrs	1	0	0	0	Fbrs	0	0	0	0	Fbrs	0.40328	0.863278	0.928678	0.697126	0.525398	-0.166152	Fbrs
Fbrsl1	0	0	0	0	Fbrsl1	0	0	0	0	Fbrsl1	0	0	0	0	Fbrsl1	-0.0298059	0.217314	0.265313	0.455483	0.295118	0.238169	Fbrsl1
Fbxl14	0	0	0	0	Fbxl14	0	0	1	0	Fbxl14	1	0	0	0	Fbxl14	-0.897003	0.189765	0.00305895	0.864044	0.900062	0.674279	Fbxl14
Fbxl15	0	0	0	0	Fbxl15	0	0	0	0	Fbxl15	0	0	0	0	Fbxl15	0.40217	0.48456	0.789721	0.397206	0.387551	-0.0873545	Fbxl15
Fbxl16	0	0	1	0	Fbxl16	0	0	1	0	Fbxl16	0	0	0	0	Fbxl16	-0.245615	0.791583	0.0985306	1.08573	0.344145	0.294152	Fbxl16
Fbxl17	0	0	0	0	Fbxl17	0	0	0	0	Fbxl17	0	0	0	0	Fbxl17	0.0771272	-0.0341354	0.326497	-0.243671	0.24937	-0.209536	Fbxl17
Fbxl18	0	0	0	0	Fbxl18	0	0	1	0	Fbxl18	0	0	1	0	Fbxl18	-0.350774	-0.248234	0.0793481	0.806631	0.430122	1.05487	Fbxl18
Fbxl5	0	0	0	0	Fbxl5	0	0	0	0	Fbxl5	0	0	0	0	Fbxl5	-0.304526	-0.0326782	-0.411685	-0.517425	-0.10716	-0.484746	Fbxl5
Fbxl6	0	0	0	0	Fbxl6	1	0	0	0	Fbxl6	1	0	0	0	Fbxl6	0.12752	-0.0114034	1.12152	0.601052	0.993998	0.612456	Fbxl6
Fbxl8	0	0	0	0	Fbxl8	0	0	0	0	Fbxl8	0	0	0	0	Fbxl8	-0.0466892	-0.169496	0.408963	0.730567	0.455653	0.900063	Fbxl8
Fbxo10	0	0	0	0	Fbxo10	0	0	0	0	Fbxo10	0	0	0	0	Fbxo10	-0.899024	0.48506	0.463511	0.86232	1.36253	0.37726	Fbxo10
Fbxo11	0	0	0	0	Fbxo11	0	0	0	0	Fbxo11	0	0	0	0	Fbxo11	0.093163	0.260273	-0.108058	0.548041	-0.201221	0.287768	Fbxo11
Fbxo21	0	0	0	0	Fbxo21	0	0	0	0	Fbxo21	0	0	0	0	Fbxo21	-0.0776021	-0.407496	-0.220639	-0.227475	-0.143037	0.180021	Fbxo21
Fbxo22	0	0	0	0	Fbxo22	0	0	0	0	Fbxo22	0	0	0	0	Fbxo22	-0.219953	0.492235	0.410752	0.777448	0.630704	0.285212	Fbxo22
Fbxo25	0	0	0	0	Fbxo25	0	0	1	0	Fbxo25	0	0	1	0	Fbxo25	-0.681249	-0.508798	-0.409622	0.808997	0.271627	1.3178	Fbxo25
Fbxo28	0	0	0	0	Fbxo28	0	0	0	0	Fbxo28	0	0	0	0	Fbxo28	0.189355	0.734337	0.335159	0.912824	0.145804	0.178486	Fbxo28
Fbxo3	0	0	0	0	Fbxo3	0	0	0	1	Fbxo3	0	0	0	1	Fbxo3	-0.561274	-0.327642	-0.16537	-1.02863	0.395904	-0.700984	Fbxo3
Fbxo31	0	0	1	0	Fbxo31	0	0	1	0	Fbxo31	0	0	0	0	Fbxo31	-0.26962	1.34673	0.577722	1.6469	0.847342	0.300167	Fbxo31
Fbxo33	0	0	0	0	Fbxo33	0	0	0	0	Fbxo33	0	0	0	0	Fbxo33	-0.214651	0.377441	-1.18196	0.552321	-0.967305	0.174881	Fbxo33
Fbxo38	0	0	1	0	Fbxo38	0	0	1	0	Fbxo38	0	0	1	0	Fbxo38	-0.227577	0.890835	-0.133372	1.77118	0.0942047	0.880347	Fbxo38
[truncated: 4,939 more rows]
