# Supplementary material for: Adaptation to chronic ER stress enforces pancreatic β-cell plasticity
Source: Nat Commun. 2022 Aug 8;13:4621. doi: 10.1038/s41467-022-32425-7 (PMC9360004; doi:10.1038/s41467-022-32425-7)
Supplement: Supplementary file 6 — Dataset 2 [file 41467_2022_32425_MOESM6_ESM.xlsx]

## Sheet: 工作表1
UPR signature (GO:0030968)	MIN6 0vs1 mRNA	MIN6 0vs1 RP	MIN6 0v18 mRNA	MIN6 0v18 RP
DERL3	-1.1712	0.788808	2.72969	2.85519
EIF2A	-1.1641	-0.514873	-1.48502	-0.295974
TMEM33	-0.998101	-0.117681	0.453478	0.840609
YOD1	-0.956521	-0.0682751	-2.02649	0.523263
CLGN	-0.872569	-1.20399	-1.65302	-0.516769
UFL1	-0.776668	-0.170805	0.437608	0.382498
DNAJC3	-0.690956	-0.335904	0.527512	0.538798
ATF6	-0.503745	0.290522	1.22746	2.20914
EP300	-0.481462	-0.100276	-1.90002	-0.581019
ERMP1	-0.475189	-0.525581	-0.326233	-0.115421
NFE2L2	-0.46486	0.412112	-1.41764	0.43456
SERP1	-0.403127	0.0726398	1.26686	2.02268
VAPB	-0.348327	-0.0588688	0.602725	0.593424
HSPA5/BIP	-0.345375	-0.0345295	1.64335	1.94788
CANX	-0.340417	-0.900173	-0.41538	-0.356649
DERL1	-0.267185	0.0512957	1.60045	1.51301
TMED2	-0.263203	-0.320003	0.908975	0.685981
FICD	-0.242824	-0.455614	1.10441	1.0319
PIK3R1	-0.235707	0.554798	-1.50615	0.313922
SELENOS	-0.208483	0.119928	1.83991	1.87152
STUB1	-0.206565	0.140556	0.608932	0.731294
WFS1	-0.15373	-0.371502	2.24809	1.83323
CALR	-0.151866	-0.152232	1.59598	1.36098
AMFR	-0.129137	-0.79901	0.742816	-0.0567427
ABCA7	-0.123508	-0.114463	-0.701127	-1.20253
HERPUD2	-0.118721	-0.920852	0.941012	1.03757
TBL2	-0.098644	0.70128	1.32303	1.27794
ATF6B	-0.0888714	-0.296436	1.01696	0.717324
COPS5	-0.077204	-0.163559	0.499781	-0.258128
PDIA6	-0.0759139	-0.306153	1.31103	0.861197
PTPN1	-0.0707095	0.729349	0.707086	0.558201
ERN1	-0.036015	0.140515	0.719231	1.06255
CDK5RAP3	-0.0336151	0.204223	1.17067	1.1298
CREB3	0.0658565	0.445878	1.74717	1.43498
DDRGK1	0.0658565	-0.459582	1.6622	0.837081
EIF2AK3	0.1224	0.188188	1.25997	1.3879
BAX	0.123802	-0.366548	0.68918	0.0317006
XBP1	0.315471	1.29785	1.61223	1.80042
CREB3L2	0.322442	0.398486	0.770729	0.532522
DERL2	0.330865	0.114267	1.51855	1.06297
RNF121	0.434058	-0.277174	1.57141	0.995649
STC2	0.565964	0.188692	2.57131	2.31789
BFAR	0.77335	0.355533	0.776784	2.3789
PPP1R15A/GADD34	0.782252	2.11551	4.5686	4.77938
HERPUD1	1.03222	1.51751	3.07005	2.8768
ATF4	1.43161	2.56664	3.154	3.64068
PTPN2	1.48538	0.833504	0.263198	0.686937
DDIT3/CHOP	2.00501	3.75651	4.65586	5.9321
AGR2	#N/A	#N/A	#N/A	#N/A
ATF3	#N/A	#N/A	#N/A	#N/A
BAK1	#N/A	#N/A	#N/A	#N/A
BHLHA15	#N/A	#N/A	#N/A	#N/A
BOK	#N/A	#N/A	#N/A	#N/A
CALR3	#N/A	#N/A	#N/A	#N/A
CALR4	#N/A	#N/A	#N/A	#N/A
CASP12	#N/A	#N/A	#N/A	#N/A
CCND1	#N/A	#N/A	#N/A	#N/A
CREB3L1	#N/A	#N/A	#N/A	#N/A
CREB3L3	#N/A	#N/A	#N/A	#N/A
CREB3L4	#N/A	#N/A	#N/A	#N/A
CREBRF	#N/A	#N/A	#N/A	#N/A
EIF2AK2	#N/A	#N/A	#N/A	#N/A
EIF2AK4	#N/A	#N/A	#N/A	#N/A
ERN2	#N/A	#N/A	#N/A	#N/A
ERO1A	#N/A	#N/A	#N/A	#N/A
IFNG	#N/A	#N/A	#N/A	#N/A
NCK1	#N/A	#N/A	#N/A	#N/A
NCK2	#N/A	#N/A	#N/A	#N/A
PARP16	#N/A	#N/A	#N/A	#N/A
SERP2	#N/A	#N/A	#N/A	#N/A
TMTC4	#N/A	#N/A	#N/A	#N/A
