# Supplementary material for: Adaptation to chronic ER stress enforces pancreatic β-cell plasticity
Source: Nat Commun. 2022 Aug 8;13:4621. doi: 10.1038/s41467-022-32425-7 (PMC9360004; doi:10.1038/s41467-022-32425-7)
Supplement: Supplementary file 7 — Dataset 3 [file 41467_2022_32425_MOESM7_ESM.xlsx]

## Sheet: 工作表1
BEAR-geneID	MIN6-18v0-mRNA	MIN6-18v0-RP	scRNA-T1D/CON	scRNA-p-value	scRNA-FDR	microarray-T1D/CON	microarray-p-value	microarray-FDR
NKX2.2	-0.872436	-1.14547	-2.12046	1.23e-127	9.594e-126	-1.06171	1.38856e-06	7.90411e-06
G6PC2	-1.90423	-1.84102	-1.52653	1.67e-80	1.86086e-79	-3.03657	7.43075e-15	5.49876e-13
GLP1R	-2.57576	-2.53817	-1.49101	5.95e-06	8.14211e-06	-1.26287	1.60773e-07	1.18972e-06
ABCC8	-1.12525	-1.72753	-1.43759	4.03e-109	1.0478e-107	-1.43401	9.81203e-12	1.81523e-10
P2RY1	-1.57286	-1.4453	-1.35276	0.000161515	0.000203196	-2.15128	3.94074e-11	5.8323e-10
VAT1L	-0.767423	-0.63987	-1.23014	3.36e-09	5.57617e-09	-1.32404	1.52432e-08	1.41e-07
PCSK1	-1.73056	-1.65409	L.Q.	L.Q.	L.Q.	-2.01653	2.85526e-12	1.05645e-10
SCGN	-2.0925	-2.07903	L.Q.	L.Q.	L.Q.	-1.0527	9.66985e-08	7.95077e-07
NPY	-1.71789	-1.19289	L.Q.	L.Q.	L.Q.	-1.60341	0.00200979	0.00646628
PPP1R1A	-1.01313	-0.991866	L.Q.	L.Q.	L.Q.	-2.09652	6.27685e-11	7.74145e-10
SYT4	0.814463	1.88082	L.Q.	L.Q.	L.Q.	-1.31318	9.18722e-12	1.81523e-10
KCNB2	0.742526	0.602387	-1.33165	7.77e-06	1.04493e-05	L.Q.	L.Q.	L.Q.
SLC2A13	-1.18404	0.905851	-1.21184	1.27e-34	5.21368e-34	L.Q.	L.Q.	L.Q.
DPP6	-1.32676	-1.17218	-1.21402	2.82e-27	8.46e-27	L.Q.	L.Q.	L.Q.
HEPACAM2	-2.89543	-2.65938	-2.04003	3.78e-81	4.914e-80	L.Q.	L.Q.	L.Q.
MLXIPL	-0.4663	-1.54867	-1.53877	3.5e-73	3.4125e-72	L.Q.	L.Q.	L.Q.
PCLO	-1.51548	-0.984283	-1.2876	1.11e-32	4.12286e-32	L.Q.	L.Q.	L.Q.
RCAN2	-0.847494	-0.81564	-1.07954	9.97e-31	3.38113e-30	L.Q.	L.Q.	L.Q.
SLC37A1	0.0312934	0.765894	-1.05929	8.88e-10	1.5392e-09	L.Q.	L.Q.	L.Q.
CACNA1H	0.493206	-0.956103	-2.25741	6.15e-25	1.65414e-24	L.Q.	L.Q.	L.Q.
MTMR7	-0.628176	-0.620388	-1.30314	3.16e-08	4.9296e-08	L.Q.	L.Q.	L.Q.
TMEM151A	0.0760946	0.859391	-1.07359	7.55e-10	1.33841e-09	L.Q.	L.Q.	L.Q.
CTNNA2	-1.13021	0.689924	-1.10494	2.33e-06	3.24536e-06	L.Q.	L.Q.	L.Q.
MRPL53	0.734859	0.997217	-1.88309	2.79e-29	9.0675e-29	L.Q.	L.Q.	L.Q.
PPP1R3E	0.063681	0.729082	-2.54933	6.58e-102	1.2831e-100	L.Q.	L.Q.	L.Q.
MAST1	-0.375441	-1.35301	-1.72224	2.19e-07	3.22302e-07	L.Q.	L.Q.	L.Q.
SYNE4	1.21544	0.848161	-2.02662	1.08e-65	8.424e-65	L.Q.	L.Q.	L.Q.
RGS7BP	-1.5826	0.873563	-1.56306	0.133433	0.136944	L.Q.	L.Q.	L.Q.
GPR27	0.0673469	1.2967	-1.05049	1.62e-17	3.61029e-17	L.Q.	L.Q.	L.Q.
PPP2R2C	-0.54876	0.615832	-2.1277	1.13e-26	3.26444e-26	L.Q.	L.Q.	L.Q.
RFX6	-2.64695	-2.29802	-1.11566	2.52e-19	5.95636e-19	L.Q.	L.Q.	L.Q.
HSPA1A	0.890722	0.775074	-2.78069	8.56e-61	6.06982e-60	L.Q.	L.Q.	L.Q.
TMEM179	0.928963	1.8454	-1.0311	3.27e-17	7.085e-17	L.Q.	L.Q.	L.Q.
PGBD5	-0.110829	0.66348	-1.52444	5.05e-08	7.72353e-08	L.Q.	L.Q.	L.Q.
ACSL3	0.00119028	0.980579	-1.29965	7.53e-23	1.89465e-22	L.Q.	L.Q.	L.Q.
REC8	-0.746172	-1.75396	-1.43568	4.04e-11	7.50286e-11	L.Q.	L.Q.	L.Q.
LMO1	1.43737	1.32026	-1.12905	1.1e-41	5.72e-41	L.Q.	L.Q.	L.Q.
FAM174B	0.610566	1.19816	-1.12852	4.25e-36	1.84167e-35	L.Q.	L.Q.	L.Q.
CRB3	1.48886	2.19635	-1.66796	2.52e-49	1.512e-48	L.Q.	L.Q.	L.Q.
RGS11	1.72134	1.65446	-2.9542	5.24e-38	2.40424e-37	L.Q.	L.Q.	L.Q.
WRAP73	0.398935	-0.685159	-1.2377	1.24e-08	2.015e-08	L.Q.	L.Q.	L.Q.
FRZB	-1.92323	-1.66262	-1.19486	0.0150724	0.0170384	L.Q.	L.Q.	L.Q.
DIRAS1	0.845862	0.764336	-1.71155	3.02e-12	5.74537e-12	L.Q.	L.Q.	L.Q.
AARD	-1.20972	-1.19364	-1.47964	7.89e-05	0.000100889	L.Q.	L.Q.	L.Q.
STK32A	0.652621	0.928807	-3.35871	2.53e-05	3.34475e-05	L.Q.	L.Q.	L.Q.
SNCB	0.0703158	-0.706239	-1.62714	2.88e-28	8.9856e-28	L.Q.	L.Q.	L.Q.
PCDH10	-1.3247	-1.14665	-1.23288	0.0829545	0.0874385	L.Q.	L.Q.	L.Q.
SHC3	-0.756168	0.687392	-1.07002	0.149605	0.151548	L.Q.	L.Q.	L.Q.
MAP7	-0.819259	1.14409	-1.19831	1.04e-18	2.38588e-18	L.Q.	L.Q.	L.Q.
MT3	0.61112	1.18317	-2.71328	0.0173438	0.0190537	L.Q.	L.Q.	L.Q.
DPH1	1.0893	1.00269	-1.69313	0.00790208	0.00933883	L.Q.	L.Q.	L.Q.
DISP2	-0.145966	-1.06758	-1.31045	0.00468244	0.00561893	L.Q.	L.Q.	L.Q.
ESRP1	0.88384	0.874623	-1.83721	6.62e-32	2.34709e-31	L.Q.	L.Q.	L.Q.
LIN7B	1.06576	1.98798	-1.85434	2.28e-87	3.5568e-86	L.Q.	L.Q.	L.Q.
TMEM179B	1.39236	0.852729	-1.27995	1.89e-52	1.2285e-51	L.Q.	L.Q.	L.Q.
SCO2	1.52567	1.61944	-1.10732	3.92e-10	7.1107e-10	L.Q.	L.Q.	L.Q.
SLC7A4	-0.205661	-1.01527	-1.41249	0.0133427	0.0153049	L.Q.	L.Q.	L.Q.
KIRREL2	-1.56203	-1.33469	-1.86528	1.28e-07	1.92e-07	L.Q.	L.Q.	L.Q.
SNX22	1.33062	1.09544	-1.24114	0.0264223	0.0286241	L.Q.	L.Q.	L.Q.
ADAT3	0.689815	1.43526	-1.77457	0.0997675	0.103758	L.Q.	L.Q.	L.Q.
JPH3	0.822252	2.08686	-1.07684	0.000406734	0.000503575	L.Q.	L.Q.	L.Q.
PRSS16	1.6329	2.263	-1.73137	0.0028117	0.00342676	L.Q.	L.Q.	L.Q.
SLC10A3	1.3302	1.76153	-1.45191	3.91e-13	7.6245e-13	L.Q.	L.Q.	L.Q.
CHCHD10	1.81503	2.02067	-1.12348	9.27e-111	3.6153e-109	L.Q.	L.Q.	L.Q.
UBL4A	1.3497	0.956439	-1.42435	3.04e-16	6.24e-16	L.Q.	L.Q.	L.Q.
CLSTN2	-0.110398	-1.38742	-2.18558	2.99e-05	3.887e-05	L.Q.	L.Q.	L.Q.
VSTM2L	-1.99011	-1.41437	-1.02568	0.00805931	0.00938248	L.Q.	L.Q.	L.Q.
MAOB	-1.71632	-1.78412	-1.11828	0.0351636	0.0375721	L.Q.	L.Q.	L.Q.
GALNT18	-1.22747	-0.724882	-2.33902	3.01e-09	5.10391e-09	L.Q.	L.Q.	L.Q.
SCRT1	-0.084685	0.771888	-2.8273	1.54e-25	4.29e-25	L.Q.	L.Q.	L.Q.
ATCAY	0.313708	1.43124	-2.05889	0.0159513	0.0177743	L.Q.	L.Q.	L.Q.
RNF213	-0.111363	0.964241	-1.69542	6.37e-23	1.6562e-22	L.Q.	L.Q.	L.Q.
BARX2	-0.648043	-1.79037	-1.4026	0.162572	0.162572	L.Q.	L.Q.	L.Q.
SLC7A14	-1.40492	-0.937116	-1.46332	4.24e-07	6.01309e-07	L.Q.	L.Q.	L.Q.
SNURF	-0.239694	0.624629	-2.37317	7.13e-17	1.50308e-16	N.D.	N.D.	N.D.
SYNJ2BP	0.171436	1.00822	-1.05701	1.89e-14	3.78e-14	N.D.	N.D.	N.D.
CPNE1	0.316958	1.10363	-1.21609	3.54e-21	8.62875e-21	N.D.	N.D.	N.D.
MRPS6	1.37307	1.34707	-1.49921	5.67e-33	2.2113e-32	N.D.	N.D.	N.D.
HSPA5	1.64335	1.94788	0.753503	L.Q.	L.Q.	-0.62963	4.86572e-06	3.34475e-05
