# Supplementary material for: Adaptation to chronic ER stress enforces pancreatic β-cell plasticity
Source: Nat Commun. 2022 Aug 8;13:4621. doi: 10.1038/s41467-022-32425-7 (PMC9360004; doi:10.1038/s41467-022-32425-7)
Supplement: Supplementary file 8 — Dataset 4 [file 41467_2022_32425_MOESM8_ESM.xlsx]

## Sheet: 工作表1
Sample ID	Clinical phenotype	Source
6013	Control	nPOD
6024	Control	nPOD
6048	Control	nPOD
6075	Control	nPOD
6012	Control	nPOD
6099	Control	nPOD
6140	Control	nPOD
6162	Control	nPOD
6168	Control	nPOD
6227	Control	nPOD
6129	Control	nPOD
6165	Control	nPOD
6102	Control	nPOD
6229	Control	nPOD
6251	Control	nPOD
6010	Control	nPOD
6179	Control	nPOD
6019	Control	nPOD
6080	Antibody+	nPOD
6123	Antibody+	nPOD
6158	Antibody+	nPOD
6167	Antibody+	nPOD
6171	Antibody+	nPOD
6044	Antibody+	nPOD
6101	Antibody+	nPOD
6154	Antibody+	nPOD
6156	Antibody+	nPOD
6181	Antibody+	nPOD
6197	Antibody+	nPOD
6147	Antibody+	nPOD
6070	T1D	nPOD
6084	T1D	nPOD
6088	T1D	nPOD
6180	T1D	nPOD
6224	T1D	nPOD
6243	T1D	nPOD
6228	T1D	nPOD
6209	T1D	nPOD
6038	T1D	nPOD
6046	T1D	nPOD
6069	T1D	nPOD
6195	T1D	nPOD
6052	T1D	nPOD
6268	T1D	nPOD
6265	T1D	nPOD
6196	T1D	nPOD
6211	T1D	nPOD
6113	T1D	nPOD
6264	T1D	nPOD
6235	T1D	nPOD
6188	T2D	nPOD
6114	T2D	nPOD
6249	T2D	nPOD
6275	T2D	nPOD
6273	T2D	nPOD
6191	T2D	nPOD
6059	T2D	nPOD
6110	T2D	nPOD
