# Supplementary material for: Adaptation to chronic ER stress enforces pancreatic β-cell plasticity
Source: Nat Commun. 2022 Aug 8;13:4621. doi: 10.1038/s41467-022-32425-7 (PMC9360004; doi:10.1038/s41467-022-32425-7)
Supplement: Supplementary file 9 — Dataset 5 [file 41467_2022_32425_MOESM9_ESM.xlsx]

## Sheet: 工作表1
Name	oligo	Index	modifications	Note
oCW-RTv2	/5Phos/AGATCGGAAGAGCGTCGTGTAGGGAAAGAGTGT/iSp18/CAAGCAGAAGACGGCATACGAGATATTGATGGTGCCTACAG		5'p, iSp18	RT oligo
oCW-P7	CAAGCAGAAGACGGCATACGAGAT			PCR
oCW1AD005v2	AATGATACGGCGACCACCGAGATCTACACGATCGGAAGAGCACACGTCTGAACTCCAGTCACACAGTGACACTCTTTCCCTACACGACGC	ACAGTG		PCR
oCW1AD006v2	AATGATACGGCGACCACCGAGATCTACACGATCGGAAGAGCACACGTCTGAACTCCAGTCACGCCAATACACTCTTTCCCTACACGACGC	GCCAAT		PCR
oCW1AD012v2	AATGATACGGCGACCACCGAGATCTACACGATCGGAAGAGCACACGTCTGAACTCCAGTCACCTTGTAACACTCTTTCCCTACACGACGC	CTTGTA		PCR
oCW1AD019v2	AATGATACGGCGACCACCGAGATCTACACGATCGGAAGAGCACACGTCTGAACTCCAGTCACGTGAAACCACTCTTTCCCTACACGACGC	GTGAAA		PCR
oCW2AD002v2	AATGATACGGCGACCACCGAGATCTACACGATCGGAAGAGCACACGTCTGAACTCCAGTCACCGATGTACACTCTTTCCCTACACGACGC	CGATGT		PCR
oCW2AD004v2	AATGATACGGCGACCACCGAGATCTACACGATCGGAAGAGCACACGTCTGAACTCCAGTCACTGACCAACACTCTTTCCCTACACGACGC	TGACCA		PCR
oCW2AD007v2	AATGATACGGCGACCACCGAGATCTACACGATCGGAAGAGCACACGTCTGAACTCCAGTCACCAGATCACACTCTTTCCCTACACGACGC	CAGATC		PCR
oCW2AD016v2	AATGATACGGCGACCACCGAGATCTACACGATCGGAAGAGCACACGTCTGAACTCCAGTCACCCGTCCCCACTCTTTCCCTACACGACGC	CCGTCC		PCR
oCW3AD001v2	AATGATACGGCGACCACCGAGATCTACACGATCGGAAGAGCACACGTCTGAACTCCAGTCACATCACGACACTCTTTCCCTACACGACGC	ATCACG		PCR
oCW3AD008v2	AATGATACGGCGACCACCGAGATCTACACGATCGGAAGAGCACACGTCTGAACTCCAGTCACACTTGAACACTCTTTCCCTACACGACGC	ACTTGA		PCR
oCW3AD010v2	AATGATACGGCGACCACCGAGATCTACACGATCGGAAGAGCACACGTCTGAACTCCAGTCACTAGCTTACACTCTTTCCCTACACGACGC	TAGCTT		PCR
oCW3AD011v2	AATGATACGGCGACCACCGAGATCTACACGATCGGAAGAGCACACGTCTGAACTCCAGTCACGGCTACACACTCTTTCCCTACACGACGC	GGCTAC		PCR
oCW4AD003v2	AATGATACGGCGACCACCGAGATCTACACGATCGGAAGAGCACACGTCTGAACTCCAGTCACTTAGGCACACTCTTTCCCTACACGACGC	TTAGGC		PCR
oCW4AD009v2	AATGATACGGCGACCACCGAGATCTACACGATCGGAAGAGCACACGTCTGAACTCCAGTCACGATCAGACACTCTTTCCCTACACGACGC	GATCAG		PCR
oCW4AD022v2	AATGATACGGCGACCACCGAGATCTACACGATCGGAAGAGCACACGTCTGAACTCCAGTCACCGTACGTCACTCTTTCCCTACACGACGC	CGTACG		PCR
oCW4AD027v2	AATGATACGGCGACCACCGAGATCTACACGATCGGAAGAGCACACGTCTGAACTCCAGTCACATTCCTTCACTCTTTCCCTACACGACGC	ATTCCT		PCR
mATF3_R	TTGACGGTAACTGACTCCAGC			RT-qPCR
mATF3_F	GAGGATTTTGCTAACCTGACACC			RT-qPCR
mATF4-F	GTTTGACTTCGATGCTCTGTTTC			RT-qPCR
mATF4-R	GGGCTCCTTATTAGTCTCTTGG			RT-qPCR
mERO1B-F	TGGACACTGGGCAAAGAGAC			RT-qPCR
mERO1B-R	ACAAAATGTGAAACAAACATGGCA			RT-qPCR
mGLUT2-F	ACACCGGAATGTTCTTAGCC			RT-qPCR
mGLUT2-R	GTGAGAGAAGCCGAGGAAAG			RT-qPCR
mHERPUD1-F	TGCTGTTGGATCACCAGTGT			RT-qPCR
mHERPUD1-R	CTGTGGATTCAGCACCCTTT			RT-qPCR
mINS1-F	CCTGTTGGTGCACTTCCTAC			RT-qPCR
mINS1-R	GTGTGTAGAAGAAGCCACGCTC			RT-qPCR
mINS2-F	GGAGCGTGGCTTCTTCTACA			RT-qPCR
mINS2-R	GGTCTGAAGGTCACCTGCTC			RT-qPCR
mMAFA-F	GAGGTCATCCGACTGAAACAGAAGC			RT-qPCR
mMAFA-R	TGGAGCTGGCACTTCTCGCT			RT-qPCR
mP4HB-F	GCTGTGCGGCTTATTACCCT			RT-qPCR
mP4HB-R	CTCATCAGGTGGGGCTTGAT			RT-qPCR
mPCSK2-F	AGAGGAATCCTGAGGCTGGT			RT-qPCR
mPCSK2-R	ATCCAGGTTAGCCTCCAAAGC			RT-qPCR
