# Supplementary material for: Adaptation to chronic ER stress enforces pancreatic β-cell plasticity
Source: Nat Commun. 2022 Aug 8;13:4621. doi: 10.1038/s41467-022-32425-7 (PMC9360004; doi:10.1038/s41467-022-32425-7)
Supplement: Supplementary file 10 — Source Data [file 41467_2022_32425_MOESM10_ESM.xlsx]

## Sheet: Fig.1a
Fig.1a

## Sheet: Fig.1b-e
Fig.1b					Fig.1c					Fig.1d								Fig.1e
Protein syntiesis (%)					eIF2B acticity (%)					Relative cell viability				Normalize to CPA 18h				Protein synthesis
Min6		DPM/ug	Normalize to CPA 0-avg		Min6		efficiency vs Con (%)	Normalize to Con-avg (%)			rep-1	rep-2	rep-3	rep-1	rep-2	rep-3		Min6	DPM/ug	Normalize to Con-avg (%)
CPA 0	rep-1	736530	101.159		Con	0-3h	22.8398	93.5964		CPA 18h	134399	151268	117120	1.00102	1.12666	0.872324		Con	462537	106.178
	rep-2	736355	101.135			3h-6h	24.7501	101.425		no wash 2h	120634	111561	111829	0.898493	0.830916	0.832915			393355	90.2972
	rep-3	711397	97.7068			6h-9h	25.6174	104.979		no wash 4h	118326	119285	118524	0.881302	0.888447	0.88278			450975	103.524
CPA 1h	rep-1	113863	15.6385		CPA 1h	0-3h	7.21959	29.5855		no wash 8h	104803	111716	114677	0.780586	0.832074	0.854125		CPA 18h	210984	48.4329
	rep-2	156995	21.5624			3h-6h	17.718	72.6073		no wash 12h	82159.8	89810.3	91866.7	0.611935	0.668917	0.684233			223363	51.2746
	rep-3	124794	17.1398			6h-9h	5.32813	21.8344		no wash 24h	48961.8	54761.1	59698.8	0.364673	0.407867	0.444643			202213	46.4192		DPM/ug	Normalize to Con-avg (%)
CPA 3h	rep-1	111900	15.3689		CPA 18h	0-3h	7.76264	31.8109		no wash 36h	45122.3	54610.2	54994.6	0.336076	0.406742	0.409605		no wash 30'	221181	50.7736	washout 30'	319745	73.3996
	rep-2	145129	19.9327			3h-6h	18.18	74.5006		no wash 48h	34060.9	48999.1	45171.7	0.253689	0.364951	0.336443			217788	49.9947		330176	75.7941
	rep-3	127276	17.4807			6h-9h	16.2471	66.5798						Normalize to Con 18h					236839	54.368		344742	79.1379
CPA 6h	rep-1	126598	17.3876		washout 1h	0-3h	23.1221	94.7531			rep-1	rep-2	rep-3	rep-1	rep-2	rep-3		no wash 1h	211868	48.6358	washout 1h	333674	76.5971
	rep-2	174877	24.0184			3h-6h	15.6352	64.0723		Con 18h	85752.8	92837.8	94909.3	0.940616	1.01833	1.04105			176865	40.6005		328166	75.3326
	rep-3	146524	20.1243			6h-9h	21.6367	88.6659		Washout 2h	104360	105372	111140	1.14471	1.15581	1.21908			202824	46.5595		348495	79.9994
CPA 12h	rep-1	269493	37.0135		washout 2h	0-3h	16.0746	65.8731		Washout 4h	103829	106101	102237	1.13889	1.16381	1.12143		no wash 2h	201234	46.1946	washout 2h	333369	76.527
	rep-2	275684	37.8638			3h-6h	19.922	81.6394		Washout 8h	94638.8	97567.1	97419.8	1.03809	1.07021	1.06859			205544	47.1841		347806	79.8411
	rep-3	259682	35.666			6h-9h	18.312	75.0418		Washout 12h	75167.3	78241.1	70756	0.824504	0.858221	0.776118			196766	45.1689		382266	87.7516
CPA 18h	rep-1	356910	49.0198		washout 4h	0-3h	21.5684	88.3863		Washout 24h	97044	100022	90915.8	1.06447	1.09714	0.997248		no wash 4h	218037	50.0518	washout 4h	446511	102.499
	rep-2	359132	49.3249			3h-6h	21.5823	88.4432		Washout 36h	97138.6	98442.7	92730.6	1.06551	1.07981	1.01715			214994	49.3533		450202	103.347
	rep-3	337170	46.3085			6h-9h	21.0995	86.4645		Washout 48h	118968	121846	109109	1.30496	1.33652	1.19681			215968	49.5769		426417	97.8868
CPA 24h	rep-1	389793	53.536		washout 8h	0-3h	15.3736	63.0002										no wash 8h	234558	53.8444	washout 8h	497511	114.207
	rep-2	378967	52.0491			3h-6h	22.5826	92.5424											242772	55.73		508678	116.77
	rep-3	399388	54.8539			6h-9h	19.355	79.3156											224274	51.4835		498625	114.463
					washout 12h	0-3h	21.4661	87.9671										no wash 12h	228034	52.3468	washout 12h	489186	112.296
						3h-6h	24.7821	101.556											234375	53.8023		477373	109.584
						6h-9h	24.5349	100.543											251836	57.8106		493530	113.293
					No wash 4h	0-3h	10.7181	43.9222
						3h-6h	14.3429	58.7763
						6h-9h	11.8616	48.6081
					No wash 12h	0-3h	11.8222	48.4469
						3h-6h	11.8539	48.5768
						6h-9h	15.2103	62.331

## Sheet: Fig.1f
Fig.1f

## Sheet: Fig.1g-h
	Fig.1g									Fig.1h
	Ralative mRNA expression									proinsulin	rep-1	rep-2	rep-3	average
	INS1	rep-1	rep-2	rep-3	rep-4	average	error			CPA0	106.462	104.374	89.164	100
	0	2.01663	1.84191	1.99367	1.86313	1.92884	0.0445204			CPA1	64.4493	60.2384	57.5489	60.7455
	1	1.58826	1.59458	1.5957	1.58715	1.59142	0.00217096			CPA3	47.5652	50.0146	45.1043	47.5613
	3	1.71805	1.64478	1.65482	1.70763	1.68132	0.0184357			CPA6	70.9647	70.8037	69.081	70.2831
	6	1.03633	1.23882	1.16304	1.10385	1.13551	0.0430779			CPA12	115.996	117.236	119.912	117.715
	12	0.572932	0.550781	0.557941	0.56558	0.561808	0.0047829			CPA18	134.632	154.045	149.985	139.554
	18	0.413546	0.438229	0.42228	0.429166	0.425805	0.00523096			CPA18-0	118.242	126.034	131.577	125.284
	18-6	0.504873	0.488948	0.482497	0.511623	0.496986	0.00677607			CPA18-R1	147.986	137.926	144.287	143.4
	18-24	1.46592	1.41588	1.43671	1.44466	1.44079	0.0103426			CPA18-R6	98.5488	100.288	102.993	100.61
										CPA18-R24	75.8346	73.5704	73.2277	74.2109
	INS2	rep-1	rep-2	rep-3	rep-4	average	error
	0	1.23459	1.13538	1.40559	1.30857	1.27103	0.0571862
	1	1.33768	1.30944	1.22604	1.17288	1.26151	0.0378728
	3	1.38247	1.32647	1.31925	1.32806	1.33906	0.0145948
	6	1.13937	1.18427	1.10913	1.21166	1.16111	0.02285
	12	0.886661	0.899275	0.816242	0.798644	0.850205	0.0250814
	18	0.664311	0.740805	0.793255	0.813551	0.752981	0.0332933
	18-6	0.660558	0.669909	0.660235	0.686809	0.669378	0.00622828
	18-24	0.988025	0.959434	0.927677	0.907354	0.945622	0.0177369

## Sheet: Fig.4e
	Fig.4e
	Relative mRNA expression
	GLUT2	rep-1	rep-2	rep-3	rep-4	average	error
	0	1.95081	2.29343	2.29642	2.06363	2.15107	0.0861888	0.000184214
	1	2.08127	2.54614	1.98393	1.94303	2.13859	0.138907
	3	1.48282	1.78021	1.36233	1.37799	1.50084	0.096888
	6	0.624305	0.728348	0.535407	0.576342	0.6161	0.0415922
	12	0.355832	0.436584	0.16248	0.159323	0.278555	0.0699013
	18	0.304063	0.356683	0.332701	0.351688	0.336284	0.0119179
	18-6	1.31106	0.401388	2.1296	2.21033	1.51309	0.422583
	18-24	1.8756	2.11305	2.614	2.53552	2.28454	0.17516	0.00141595
	MAFA	rep-1	rep-2	rep-3	rep-4	average	error
	0	1.14038	1.30484	1.46914	1.32503	1.30985	0.0672972	0.000353063
	1	1.3198	1.59073	1.45234	1.4448	1.45192	0.0553581
	3	1.39078	1.66254	1.09445	1.15272	1.32512	0.129452
	6	1.16717	1.36519	1.02599	1.09198	1.16258	0.0734362
	12	0.600304	0.745914	0.547995	0.525211	0.604856	0.049577
	18	0.398362	0.469641	0.648765	0.670652	0.546855	0.0669101
	18-6	1.1402	0.353555	0.896672	0.916025	0.826613	0.167089
	18-24	1.50114	1.71384	1.30929	1.28615	1.4526	0.099518	0.0104491

## Sheet: Fig.4f
Fig.4f

## Sheet: Fig.4i-k
										Fig.4e								Fig.4k
										Relative mRNA expression								Relative mRNA expression
	SEL1L	rep-1	rep-2	rep-3	average	error				P4HB	rep-1	rep-2	rep-3	average	error			PCSK2	rep-1	rep-2	rep-3	average	error
	0	0.475569	0.685526	0.55184	0.570978	0.0613601	0.00526393			0	0.78147	0.906457	0.842751	0.84356	0.0360829	0.00893491		0	1.12169	1.11043	0.884115	1.03875	0.0773845	0.0198157
	1	0.54434	0.668384	0.469433	0.560719	0.0580132				1	0.868417	0.869299	0.873782	0.870499	0.00166091			1	1.20958	1.11756	1.29499	1.20738	0.05123
	3	0.665153	0.761517	0.624255	0.683642	0.040688				3	0.88925	0.948574	0.929166	0.92233	0.0174632			3	1.15457	1.14246	1.20992	1.16898	0.0207658
	6	1.0249	1.25906	1.22939	1.17112	0.073607				6	1.00972	1.03359	1.11837	1.05389	0.0329664			6	1.10339	1.02267	0.908113	1.01139	0.0566515
	12	3.30276	2.48311	3.05179	2.94589	0.242463				12	1.46028	1.33352	1.31542	1.36974	0.0455692			12	0.932912	0.884618	0.94508	0.92087	0.0184631
	18	2.01779	2.66045	2.42846	2.3689	0.187895				18	1.32268	1.61427	1.59098	1.50931	0.0935584			18	0.693204	0.725838	0.625871	0.681638	0.0294315
	18-6	1.85283	0.721234	1.66044	1.4115	0.349574				18-6	1.27399	0.973717	1.0043	1.084	0.0954038			18-6	0.697351	0.928531	1.04997	0.89195	0.103422
	18-24	0.458906	0.477746	0.408744	0.448465	0.0205919	0.00932902			18-24	0.666931	0.617524	0.621768	0.635408	0.0158092	0.0153035		18-24	1.2829	1.15683	1.27997	1.2399	0.0415433	0.0138107
										ERO1L	rep-1	rep-2	rep-3	average	error
										0	1.28761	1.2127	1.33935	1.27988	0.0367632	0.00327154
										1	1.47683	1.48409	1.29428	1.4184	0.0620959
										3	1.36356	1.30395	1.06627	1.24459	0.0908087
										6	0.841234	0.826338	0.814831	0.827468	0.00764278
										12	0.755508	0.829986	0.651903	0.745799	0.0516369
										18	0.676141	0.691408	0.825979	0.731176	0.0476059
										18-6	0.625169	0.645639	1.09259	0.787799	0.15251
										18-24	1.43556	1.39179	1.14859	1.32531	0.0892586	0.0491578

## Sheet: Fig.4l-m
Fig.4l							Fig.4m

## Sheet: Fig.5
	Fig.5d												Fig.5g
	Relative lysosomal activity
		control	bafA1-4hr	CPA18	CPA18-1	CPA18-6
	rep-1	1.0882	0.543151	0.589548	0.8801	1.0293
	rep-2	1.01266	0.581241	0.646192	0.7601	1.0694
	rep-3	0.89913	0.636497	0.672898	0.6565	0.8678
	Fig.5e

## Sheet: Fig.7e
Fig.7e

[truncated: 11 more sheets: Fig.7f, S.Fig.1a-b, S.Fig.1c-d, S.Fig.1e-f, S.Fig.2b, S.Fig.3c,g, S.Fig.7b-d, S.Fig.7e-g, S.Fig.8a-b, S.Fig.8c, S.Fig.9]
